# Supplementary material for: Caffeine Consumption Helps Honey Bees Fight a Bacterial Pathogen
Source: Microbiol Spectr. 2023 May 22;11(3):e00520-23. doi: 10.1128/spectrum.00520-23 (PMC10269917; doi:10.1128/spectrum.00520-23)
Supplement: Supplemental file 1 — Supplemental material. Download spectrum.00520-23-s0001.xlsx, XLSX file, 0.2 MB [file spectrum.00520-23-s0001.xlsx]

## Sheet: Figure1-A
Source data for Figure 1-A
Survival data for hive-collected honey bees (not age-controlled) fed sucrose syrup, 0.1 mM caffeine, or 1 mM caffeine
Bee_number	Bee	Start	Stop	Death	Treatment	Cup
1	1	0	5	1	Control	A
2	2	0	6	1	Control	A
3	3	0	6	1	Control	A
4	4	0	7	0	Control	A
5	5	0	7	0	Control	A
6	6	0	7	0	Control	A
7	7	0	7	0	Control	A
8	8	0	7	0	Control	A
9	9	0	7	0	Control	A
10	10	0	7	0	Control	A
11	11	0	7	0	Control	A
12	12	0	7	0	Control	A
13	13	0	7	0	Control	A
14	14	0	7	0	Control	A
15	15	0	7	0	Control	A
16	16	0	7	0	Control	A
17	17	0	7	0	Control	A
18	18	0	7	0	Control	A
19	19	0	7	0	Control	A
20	20	0	7	0	Control	A
21	21	0	7	0	Control	A
22	22	0	7	0	Control	A
23	23	0	7	0	Control	A
24	24	0	7	0	Control	A
25	25	0	7	0	Control	A
26	26	0	7	0	Control	A
27	27	0	7	0	Control	A
28	28	0	7	0	Control	A
29	29	0	7	0	Control	A
30	30	0	7	0	Control	A
1	31	0	3	1	Control	B
2	32	0	7	0	Control	B
3	33	0	7	0	Control	B
4	34	0	7	0	Control	B
5	35	0	7	0	Control	B
6	36	0	7	0	Control	B
7	37	0	7	0	Control	B
8	38	0	7	0	Control	B
9	39	0	7	0	Control	B
10	40	0	7	0	Control	B
11	41	0	7	0	Control	B
12	42	0	7	0	Control	B
13	43	0	7	0	Control	B
14	44	0	7	0	Control	B
15	45	0	7	0	Control	B
16	46	0	7	0	Control	B
17	47	0	7	0	Control	B
18	48	0	7	0	Control	B
19	49	0	7	0	Control	B
20	50	0	7	0	Control	B
21	51	0	7	0	Control	B
22	52	0	7	0	Control	B
23	53	0	7	0	Control	B
24	54	0	7	0	Control	B
25	55	0	7	0	Control	B
26	56	0	7	0	Control	B
27	57	0	7	0	Control	B
28	58	0	7	0	Control	B
29	59	0	7	0	Control	B
30	60	0	7	0	Control	B
1	61	0	2	1	Control	C
2	62	0	4	1	Control	C
3	63	0	5	1	Control	C
4	64	0	6	1	Control	C
5	65	0	7	0	Control	C
6	66	0	7	0	Control	C
7	67	0	7	0	Control	C
8	68	0	7	0	Control	C
9	69	0	7	0	Control	C
10	70	0	7	0	Control	C
11	71	0	7	0	Control	C
12	72	0	7	0	Control	C
13	73	0	7	0	Control	C
14	74	0	7	0	Control	C
15	75	0	7	0	Control	C
16	76	0	7	0	Control	C
17	77	0	7	0	Control	C
18	78	0	7	0	Control	C
19	79	0	7	0	Control	C
20	80	0	7	0	Control	C
21	81	0	7	0	Control	C
22	82	0	7	0	Control	C
23	83	0	7	0	Control	C
24	84	0	7	0	Control	C
25	85	0	7	0	Control	C
26	86	0	7	0	Control	C
27	87	0	7	0	Control	C
28	88	0	7	0	Control	C
29	89	0	7	0	Control	C
30	90	0	7	0	Control	C
1	91	0	7	0	Control	D
2	92	0	7	0	Control	D
3	93	0	7	0	Control	D
4	94	0	7	0	Control	D
5	95	0	7	0	Control	D
6	96	0	7	0	Control	D
7	97	0	7	0	Control	D
8	98	0	7	0	Control	D
9	99	0	7	0	Control	D
10	100	0	7	0	Control	D
11	101	0	7	0	Control	D
12	102	0	7	0	Control	D
13	103	0	7	0	Control	D
14	104	0	7	0	Control	D
15	105	0	7	0	Control	D
16	106	0	7	0	Control	D
17	107	0	7	0	Control	D
18	108	0	7	0	Control	D
19	109	0	7	0	Control	D
20	110	0	7	0	Control	D
21	111	0	7	0	Control	D
22	112	0	7	0	Control	D
23	113	0	7	0	Control	D
24	114	0	7	0	Control	D
25	115	0	7	0	Control	D
26	116	0	7	0	Control	D
27	117	0	7	0	Control	D
28	118	0	7	0	Control	D
29	119	0	7	0	Control	D
30	120	0	7	0	Control	D
1	121	0	7	1	Treatment_0_1_Caffeine	A
2	122	0	7	0	Treatment_0_1_Caffeine	A
3	123	0	7	0	Treatment_0_1_Caffeine	A
4	124	0	7	0	Treatment_0_1_Caffeine	A
5	125	0	7	0	Treatment_0_1_Caffeine	A
6	126	0	7	0	Treatment_0_1_Caffeine	A
7	127	0	7	0	Treatment_0_1_Caffeine	A
8	128	0	7	0	Treatment_0_1_Caffeine	A
9	129	0	7	0	Treatment_0_1_Caffeine	A
10	130	0	7	0	Treatment_0_1_Caffeine	A
11	131	0	7	0	Treatment_0_1_Caffeine	A
12	132	0	7	0	Treatment_0_1_Caffeine	A
13	133	0	7	0	Treatment_0_1_Caffeine	A
14	134	0	7	0	Treatment_0_1_Caffeine	A
15	135	0	7	0	Treatment_0_1_Caffeine	A
16	136	0	7	0	Treatment_0_1_Caffeine	A
17	137	0	7	0	Treatment_0_1_Caffeine	A
18	138	0	7	0	Treatment_0_1_Caffeine	A
19	139	0	7	0	Treatment_0_1_Caffeine	A
20	140	0	7	0	Treatment_0_1_Caffeine	A
21	141	0	7	0	Treatment_0_1_Caffeine	A
22	142	0	7	0	Treatment_0_1_Caffeine	A
23	143	0	7	0	Treatment_0_1_Caffeine	A
24	144	0	7	0	Treatment_0_1_Caffeine	A
25	145	0	7	0	Treatment_0_1_Caffeine	A
26	146	0	7	0	Treatment_0_1_Caffeine	A
27	147	0	7	0	Treatment_0_1_Caffeine	A
28	148	0	7	0	Treatment_0_1_Caffeine	A
29	149	0	7	0	Treatment_0_1_Caffeine	A
30	150	0	7	0	Treatment_0_1_Caffeine	A
1	151	0	4	1	Treatment_0_1_Caffeine	B
2	152	0	5	1	Treatment_0_1_Caffeine	B
3	153	0	7	0	Treatment_0_1_Caffeine	B
4	154	0	7	0	Treatment_0_1_Caffeine	B
5	155	0	7	0	Treatment_0_1_Caffeine	B
6	156	0	7	0	Treatment_0_1_Caffeine	B
7	157	0	7	0	Treatment_0_1_Caffeine	B
8	158	0	7	0	Treatment_0_1_Caffeine	B
9	159	0	7	0	Treatment_0_1_Caffeine	B
10	160	0	7	0	Treatment_0_1_Caffeine	B
11	161	0	7	0	Treatment_0_1_Caffeine	B
12	162	0	7	0	Treatment_0_1_Caffeine	B
13	163	0	7	0	Treatment_0_1_Caffeine	B
14	164	0	7	0	Treatment_0_1_Caffeine	B
15	165	0	7	0	Treatment_0_1_Caffeine	B
16	166	0	7	0	Treatment_0_1_Caffeine	B
17	167	0	7	0	Treatment_0_1_Caffeine	B
18	168	0	7	0	Treatment_0_1_Caffeine	B
19	169	0	7	0	Treatment_0_1_Caffeine	B
20	170	0	7	0	Treatment_0_1_Caffeine	B
21	171	0	7	0	Treatment_0_1_Caffeine	B
22	172	0	7	0	Treatment_0_1_Caffeine	B
23	173	0	7	0	Treatment_0_1_Caffeine	B
24	174	0	7	0	Treatment_0_1_Caffeine	B
25	175	0	7	0	Treatment_0_1_Caffeine	B
26	176	0	7	0	Treatment_0_1_Caffeine	B
27	177	0	7	0	Treatment_0_1_Caffeine	B
28	178	0	7	0	Treatment_0_1_Caffeine	B
1	179	0	1	1	Treatment_0_1_Caffeine	C
2	180	0	4	1	Treatment_0_1_Caffeine	C
3	181	0	4	1	Treatment_0_1_Caffeine	C
4	182	0	7	1	Treatment_0_1_Caffeine	C
5	183	0	7	0	Treatment_0_1_Caffeine	C
6	184	0	7	0	Treatment_0_1_Caffeine	C
7	185	0	7	0	Treatment_0_1_Caffeine	C
8	186	0	7	0	Treatment_0_1_Caffeine	C
9	187	0	7	0	Treatment_0_1_Caffeine	C
10	188	0	7	0	Treatment_0_1_Caffeine	C
11	189	0	7	0	Treatment_0_1_Caffeine	C
12	190	0	7	0	Treatment_0_1_Caffeine	C
13	191	0	7	0	Treatment_0_1_Caffeine	C
14	192	0	7	0	Treatment_0_1_Caffeine	C
15	193	0	7	0	Treatment_0_1_Caffeine	C
16	194	0	7	0	Treatment_0_1_Caffeine	C
17	195	0	7	0	Treatment_0_1_Caffeine	C
18	196	0	7	0	Treatment_0_1_Caffeine	C
19	197	0	7	0	Treatment_0_1_Caffeine	C
20	198	0	7	0	Treatment_0_1_Caffeine	C
21	199	0	7	0	Treatment_0_1_Caffeine	C
22	200	0	7	0	Treatment_0_1_Caffeine	C
23	201	0	7	0	Treatment_0_1_Caffeine	C
24	202	0	7	0	Treatment_0_1_Caffeine	C
25	203	0	7	0	Treatment_0_1_Caffeine	C
26	204	0	7	0	Treatment_0_1_Caffeine	C
27	205	0	7	0	Treatment_0_1_Caffeine	C
28	206	0	7	0	Treatment_0_1_Caffeine	C
1	207	0	7	0	Treatment_0_1_Caffeine	D
2	208	0	7	0	Treatment_0_1_Caffeine	D
3	209	0	7	0	Treatment_0_1_Caffeine	D
4	210	0	7	0	Treatment_0_1_Caffeine	D
5	211	0	7	0	Treatment_0_1_Caffeine	D
6	212	0	7	0	Treatment_0_1_Caffeine	D
7	213	0	7	0	Treatment_0_1_Caffeine	D
8	214	0	7	0	Treatment_0_1_Caffeine	D
9	215	0	7	0	Treatment_0_1_Caffeine	D
10	216	0	7	0	Treatment_0_1_Caffeine	D
11	217	0	7	0	Treatment_0_1_Caffeine	D
12	218	0	7	0	Treatment_0_1_Caffeine	D
13	219	0	7	0	Treatment_0_1_Caffeine	D
14	220	0	7	0	Treatment_0_1_Caffeine	D
15	221	0	7	0	Treatment_0_1_Caffeine	D
16	222	0	7	0	Treatment_0_1_Caffeine	D
17	223	0	7	0	Treatment_0_1_Caffeine	D
18	224	0	7	0	Treatment_0_1_Caffeine	D
19	225	0	7	0	Treatment_0_1_Caffeine	D
20	226	0	7	0	Treatment_0_1_Caffeine	D
21	227	0	7	0	Treatment_0_1_Caffeine	D
22	228	0	7	0	Treatment_0_1_Caffeine	D
23	229	0	7	0	Treatment_0_1_Caffeine	D
24	230	0	7	0	Treatment_0_1_Caffeine	D
25	231	0	7	0	Treatment_0_1_Caffeine	D
26	232	0	7	0	Treatment_0_1_Caffeine	D
27	233	0	7	0	Treatment_0_1_Caffeine	D
28	234	0	7	0	Treatment_0_1_Caffeine	D
1	235	0	7	0	Treatment_1_Caffeine	A
2	236	0	7	0	Treatment_1_Caffeine	A
3	237	0	7	0	Treatment_1_Caffeine	A
4	238	0	7	0	Treatment_1_Caffeine	A
5	239	0	7	0	Treatment_1_Caffeine	A
6	240	0	7	0	Treatment_1_Caffeine	A
7	241	0	7	0	Treatment_1_Caffeine	A
8	242	0	7	0	Treatment_1_Caffeine	A
9	243	0	7	0	Treatment_1_Caffeine	A
10	244	0	7	0	Treatment_1_Caffeine	A
11	245	0	7	0	Treatment_1_Caffeine	A
12	246	0	7	0	Treatment_1_Caffeine	A
13	247	0	7	0	Treatment_1_Caffeine	A
14	248	0	7	0	Treatment_1_Caffeine	A
15	249	0	7	0	Treatment_1_Caffeine	A
16	250	0	7	0	Treatment_1_Caffeine	A
17	251	0	7	0	Treatment_1_Caffeine	A
18	252	0	7	0	Treatment_1_Caffeine	A
19	253	0	7	0	Treatment_1_Caffeine	A
20	254	0	7	0	Treatment_1_Caffeine	A
21	255	0	7	0	Treatment_1_Caffeine	A
22	256	0	7	0	Treatment_1_Caffeine	A
23	257	0	7	0	Treatment_1_Caffeine	A
24	258	0	7	0	Treatment_1_Caffeine	A
25	259	0	7	0	Treatment_1_Caffeine	A
26	260	0	7	0	Treatment_1_Caffeine	A
27	261	0	7	0	Treatment_1_Caffeine	A
28	262	0	7	0	Treatment_1_Caffeine	A
29	263	0	7	0	Treatment_1_Caffeine	A
30	264	0	7	0	Treatment_1_Caffeine	A
1	265	0	4	1	Treatment_1_Caffeine	B
2	266	0	5	1	Treatment_1_Caffeine	B
3	267	0	7	0	Treatment_1_Caffeine	B
4	268	0	7	0	Treatment_1_Caffeine	B
5	269	0	7	0	Treatment_1_Caffeine	B
6	270	0	7	0	Treatment_1_Caffeine	B
7	271	0	7	0	Treatment_1_Caffeine	B
8	272	0	7	0	Treatment_1_Caffeine	B
9	273	0	7	0	Treatment_1_Caffeine	B
10	274	0	7	0	Treatment_1_Caffeine	B
11	275	0	7	0	Treatment_1_Caffeine	B
12	276	0	7	0	Treatment_1_Caffeine	B
13	277	0	7	0	Treatment_1_Caffeine	B
14	278	0	7	0	Treatment_1_Caffeine	B
15	279	0	7	0	Treatment_1_Caffeine	B
16	280	0	7	0	Treatment_1_Caffeine	B
17	281	0	7	0	Treatment_1_Caffeine	B
18	282	0	7	0	Treatment_1_Caffeine	B
19	283	0	7	0	Treatment_1_Caffeine	B
20	284	0	7	0	Treatment_1_Caffeine	B
21	285	0	7	0	Treatment_1_Caffeine	B
22	286	0	7	0	Treatment_1_Caffeine	B
23	287	0	7	0	Treatment_1_Caffeine	B
24	288	0	7	0	Treatment_1_Caffeine	B
25	289	0	7	0	Treatment_1_Caffeine	B
26	290	0	7	0	Treatment_1_Caffeine	B
27	291	0	7	0	Treatment_1_Caffeine	B
28	292	0	7	0	Treatment_1_Caffeine	B
1	293	0	2	1	Treatment_1_Caffeine	C
2	294	0	4	1	Treatment_1_Caffeine	C
3	295	0	7	1	Treatment_1_Caffeine	C
4	296	0	7	0	Treatment_1_Caffeine	C
5	297	0	7	0	Treatment_1_Caffeine	C
6	298	0	7	0	Treatment_1_Caffeine	C
7	299	0	7	0	Treatment_1_Caffeine	C
8	300	0	7	0	Treatment_1_Caffeine	C
9	301	0	7	0	Treatment_1_Caffeine	C
10	302	0	7	0	Treatment_1_Caffeine	C
11	303	0	7	0	Treatment_1_Caffeine	C
12	304	0	7	0	Treatment_1_Caffeine	C
13	305	0	7	0	Treatment_1_Caffeine	C
14	306	0	7	0	Treatment_1_Caffeine	C
15	307	0	7	0	Treatment_1_Caffeine	C
16	308	0	7	0	Treatment_1_Caffeine	C
17	309	0	7	0	Treatment_1_Caffeine	C
18	310	0	7	0	Treatment_1_Caffeine	C
19	311	0	7	0	Treatment_1_Caffeine	C
20	312	0	7	0	Treatment_1_Caffeine	C
21	313	0	7	0	Treatment_1_Caffeine	C
22	314	0	7	0	Treatment_1_Caffeine	C
23	315	0	7	0	Treatment_1_Caffeine	C
24	316	0	7	0	Treatment_1_Caffeine	C
25	317	0	7	0	Treatment_1_Caffeine	C
26	318	0	7	0	Treatment_1_Caffeine	C
27	319	0	7	0	Treatment_1_Caffeine	C
28	320	0	7	0	Treatment_1_Caffeine	C
1	321	0	2	1	Treatment_1_Caffeine	D
2	322	0	7	0	Treatment_1_Caffeine	D
3	323	0	7	0	Treatment_1_Caffeine	D
4	324	0	7	0	Treatment_1_Caffeine	D
5	325	0	7	0	Treatment_1_Caffeine	D
6	326	0	7	0	Treatment_1_Caffeine	D
7	327	0	7	0	Treatment_1_Caffeine	D
8	328	0	7	0	Treatment_1_Caffeine	D
9	329	0	7	0	Treatment_1_Caffeine	D
10	330	0	7	0	Treatment_1_Caffeine	D
11	331	0	7	0	Treatment_1_Caffeine	D
12	332	0	7	0	Treatment_1_Caffeine	D
13	333	0	7	0	Treatment_1_Caffeine	D
14	334	0	7	0	Treatment_1_Caffeine	D
15	335	0	7	0	Treatment_1_Caffeine	D
16	336	0	7	0	Treatment_1_Caffeine	D
17	337	0	7	0	Treatment_1_Caffeine	D
18	338	0	7	0	Treatment_1_Caffeine	D
19	339	0	7	0	Treatment_1_Caffeine	D
20	340	0	7	0	Treatment_1_Caffeine	D
21	341	0	7	0	Treatment_1_Caffeine	D
22	342	0	7	0	Treatment_1_Caffeine	D
23	343	0	7	0	Treatment_1_Caffeine	D
24	344	0	7	0	Treatment_1_Caffeine	D
25	345	0	7	0	Treatment_1_Caffeine	D
26	346	0	7	0	Treatment_1_Caffeine	D
27	347	0	7	0	Treatment_1_Caffeine	D
28	348	0	7	0	Treatment_1_Caffeine	D

## Sheet: Figure1-B
Source data for Figure 1-B
Survival data for hive-collected honey bees challenged or not with Serratia marcescens kz19 after treatment with sucrose syrup, 0.1 mM caffeine, or 1 mM caffeine
Bee_number	Bee	Start	Stop	Death	Treatment	Cup
1	1	0	1	1	Control	A
2	2	0	1	1	Control	A
3	3	0	4	1	Control	A
4	4	0	7	1	Control	A
5	5	0	7	0	Control	A
6	6	0	7	0	Control	A
7	7	0	7	0	Control	A
8	8	0	7	0	Control	A
9	9	0	7	0	Control	A
10	10	0	7	0	Control	A
11	11	0	7	0	Control	A
12	12	0	7	0	Control	A
13	13	0	7	0	Control	A
14	14	0	7	0	Control	A
15	15	0	7	0	Control	A
16	16	0	7	0	Control	A
1	17	0	3	1	Control	B
2	18	0	4	1	Control	B
3	19	0	7	0	Control	B
4	20	0	7	0	Control	B
5	21	0	7	0	Control	B
6	22	0	7	0	Control	B
7	23	0	7	0	Control	B
8	24	0	7	0	Control	B
9	25	0	7	0	Control	B
10	26	0	7	0	Control	B
11	27	0	7	0	Control	B
12	28	0	7	0	Control	B
13	29	0	7	0	Control	B
14	30	0	7	0	Control	B
15	31	0	7	0	Control	B
16	32	0	7	0	Control	B
1	33	0	3	1	Control	C
2	34	0	4	1	Control	C
3	35	0	5	1	Control	C
4	36	0	7	0	Control	C
5	37	0	7	0	Control	C
6	38	0	7	0	Control	C
7	39	0	7	0	Control	C
8	40	0	7	0	Control	C
9	41	0	7	0	Control	C
10	42	0	7	0	Control	C
11	43	0	7	0	Control	C
12	44	0	7	0	Control	C
13	45	0	7	0	Control	C
14	46	0	7	0	Control	C
15	47	0	7	0	Control	C
16	48	0	7	0	Control	C
1	49	0	1	1	GH_Caffeine0.1	A
2	50	0	1	1	GH_Caffeine0.1	A
3	51	0	6	1	GH_Caffeine0.1	A
4	52	0	7	0	GH_Caffeine0.1	A
5	53	0	7	0	GH_Caffeine0.1	A
6	54	0	7	0	GH_Caffeine0.1	A
7	55	0	7	0	GH_Caffeine0.1	A
8	56	0	7	0	GH_Caffeine0.1	A
9	57	0	7	0	GH_Caffeine0.1	A
10	58	0	7	0	GH_Caffeine0.1	A
11	59	0	7	0	GH_Caffeine0.1	A
12	60	0	7	0	GH_Caffeine0.1	A
13	61	0	7	0	GH_Caffeine0.1	A
14	62	0	7	0	GH_Caffeine0.1	A
15	63	0	7	0	GH_Caffeine0.1	A
1	64	0	1	1	GH_Caffeine0.1	B
2	65	0	2	1	GH_Caffeine0.1	B
3	66	0	7	0	GH_Caffeine0.1	B
4	67	0	7	0	GH_Caffeine0.1	B
5	68	0	7	0	GH_Caffeine0.1	B
6	69	0	7	0	GH_Caffeine0.1	B
7	70	0	7	0	GH_Caffeine0.1	B
8	71	0	7	0	GH_Caffeine0.1	B
9	72	0	7	0	GH_Caffeine0.1	B
10	73	0	7	0	GH_Caffeine0.1	B
11	74	0	7	0	GH_Caffeine0.1	B
12	75	0	7	0	GH_Caffeine0.1	B
13	76	0	7	0	GH_Caffeine0.1	B
14	77	0	7	0	GH_Caffeine0.1	B
15	78	0	7	0	GH_Caffeine0.1	B
1	79	0	1	1	GH_Caffeine0.1	C
2	80	0	1	1	GH_Caffeine0.1	C
3	81	0	5	1	GH_Caffeine0.1	C
4	82	0	7	0	GH_Caffeine0.1	C
5	83	0	7	0	GH_Caffeine0.1	C
6	84	0	7	0	GH_Caffeine0.1	C
7	85	0	7	0	GH_Caffeine0.1	C
8	86	0	7	0	GH_Caffeine0.1	C
9	87	0	7	0	GH_Caffeine0.1	C
10	88	0	7	0	GH_Caffeine0.1	C
11	89	0	7	0	GH_Caffeine0.1	C
12	90	0	7	0	GH_Caffeine0.1	C
13	91	0	7	0	GH_Caffeine0.1	C
14	92	0	7	0	GH_Caffeine0.1	C
15	93	0	7	0	GH_Caffeine0.1	C
1	94	0	5	1	GH_Caffeine1	A
2	95	0	7	0	GH_Caffeine1	A
3	96	0	7	0	GH_Caffeine1	A
4	97	0	7	0	GH_Caffeine1	A
5	98	0	7	0	GH_Caffeine1	A
6	99	0	7	0	GH_Caffeine1	A
7	100	0	7	0	GH_Caffeine1	A
8	101	0	7	0	GH_Caffeine1	A
9	102	0	7	0	GH_Caffeine1	A
10	103	0	7	0	GH_Caffeine1	A
11	104	0	7	0	GH_Caffeine1	A
12	105	0	7	0	GH_Caffeine1	A
13	106	0	7	0	GH_Caffeine1	A
14	107	0	7	0	GH_Caffeine1	A
15	108	0	7	0	GH_Caffeine1	A
1	109	0	1	1	GH_Caffeine1	B
2	110	0	4	1	GH_Caffeine1	B
3	111	0	7	0	GH_Caffeine1	B
4	112	0	7	0	GH_Caffeine1	B
5	113	0	7	0	GH_Caffeine1	B
6	114	0	7	0	GH_Caffeine1	B
7	115	0	7	0	GH_Caffeine1	B
8	116	0	7	0	GH_Caffeine1	B
9	117	0	7	0	GH_Caffeine1	B
10	118	0	7	0	GH_Caffeine1	B
11	119	0	7	0	GH_Caffeine1	B
12	120	0	7	0	GH_Caffeine1	B
13	121	0	7	0	GH_Caffeine1	B
14	122	0	7	0	GH_Caffeine1	B
15	123	0	7	0	GH_Caffeine1	B
1	124	0	6	1	GH_Caffeine1	C
2	125	0	7	0	GH_Caffeine1	C
3	126	0	7	0	GH_Caffeine1	C
4	127	0	7	0	GH_Caffeine1	C
5	128	0	7	0	GH_Caffeine1	C
6	129	0	7	0	GH_Caffeine1	C
7	130	0	7	0	GH_Caffeine1	C
8	131	0	7	0	GH_Caffeine1	C
9	132	0	7	0	GH_Caffeine1	C
10	133	0	7	0	GH_Caffeine1	C
11	134	0	7	0	GH_Caffeine1	C
12	135	0	7	0	GH_Caffeine1	C
13	136	0	7	0	GH_Caffeine1	C
14	137	0	7	0	GH_Caffeine1	C
15	138	0	7	0	GH_Caffeine1	C
16	139	0	7	0	GH_Caffeine1	C
1	140	0	1	1	Serratia	A
2	141	0	1	1	Serratia	A
3	142	0	1	1	Serratia	A
4	143	0	2	1	Serratia	A
5	144	0	2	1	Serratia	A
6	145	0	2	1	Serratia	A
7	146	0	2	1	Serratia	A
8	147	0	2	1	Serratia	A
9	148	0	6	1	Serratia	A
10	149	0	7	0	Serratia	A
11	150	0	7	0	Serratia	A
12	151	0	7	0	Serratia	A
13	152	0	7	0	Serratia	A
14	153	0	7	0	Serratia	A
15	154	0	7	0	Serratia	A
16	155	0	7	0	Serratia	A
1	156	0	1	1	Serratia	B
2	157	0	1	1	Serratia	B
3	158	0	2	1	Serratia	B
4	159	0	2	1	Serratia	B
5	160	0	2	1	Serratia	B
6	161	0	2	1	Serratia	B
7	162	0	2	1	Serratia	B
8	163	0	5	1	Serratia	B
9	164	0	7	0	Serratia	B
10	165	0	7	0	Serratia	B
11	166	0	7	0	Serratia	B
12	167	0	7	0	Serratia	B
13	168	0	7	0	Serratia	B
14	169	0	7	0	Serratia	B
15	170	0	7	0	Serratia	B
16	171	0	7	0	Serratia	B
1	172	0	1	1	Serratia	C
2	173	0	1	1	Serratia	C
3	174	0	1	1	Serratia	C
4	175	0	2	1	Serratia	C
5	176	0	2	1	Serratia	C
6	177	0	2	1	Serratia	C
7	178	0	2	1	Serratia	C
8	179	0	2	1	Serratia	C
9	180	0	7	0	Serratia	C
10	181	0	7	0	Serratia	C
11	182	0	7	0	Serratia	C
12	183	0	7	0	Serratia	C
13	184	0	7	0	Serratia	C
14	185	0	7	0	Serratia	C
15	186	0	7	0	Serratia	C
16	187	0	7	0	Serratia	C
1	188	0	1	1	SerratiaCaffeine0.1	A
2	189	0	1	1	SerratiaCaffeine0.1	A
3	190	0	2	1	SerratiaCaffeine0.1	A
4	191	0	2	1	SerratiaCaffeine0.1	A
5	192	0	2	1	SerratiaCaffeine0.1	A
6	193	0	2	1	SerratiaCaffeine0.1	A
7	194	0	4	1	SerratiaCaffeine0.1	A
8	195	0	5	1	SerratiaCaffeine0.1	A
9	196	0	7	0	SerratiaCaffeine0.1	A
10	197	0	7	0	SerratiaCaffeine0.1	A
11	198	0	7	0	SerratiaCaffeine0.1	A
12	199	0	7	0	SerratiaCaffeine0.1	A
13	200	0	7	0	SerratiaCaffeine0.1	A
14	201	0	7	0	SerratiaCaffeine0.1	A
15	202	0	7	0	SerratiaCaffeine0.1	A
16	203	0	7	0	SerratiaCaffeine0.1	A
1	204	0	1	1	SerratiaCaffeine0.1	B
2	205	0	1	1	SerratiaCaffeine0.1	B
3	206	0	1	1	SerratiaCaffeine0.1	B
4	207	0	1	1	SerratiaCaffeine0.1	B
5	208	0	2	1	SerratiaCaffeine0.1	B
6	209	0	2	1	SerratiaCaffeine0.1	B
7	210	0	3	1	SerratiaCaffeine0.1	B
8	211	0	7	0	SerratiaCaffeine0.1	B
9	212	0	7	0	SerratiaCaffeine0.1	B
10	213	0	7	0	SerratiaCaffeine0.1	B
11	214	0	7	0	SerratiaCaffeine0.1	B
12	215	0	7	0	SerratiaCaffeine0.1	B
13	216	0	7	0	SerratiaCaffeine0.1	B
14	217	0	7	0	SerratiaCaffeine0.1	B
15	218	0	7	0	SerratiaCaffeine0.1	B
1	219	0	1	1	SerratiaCaffeine0.1	C
2	220	0	2	1	SerratiaCaffeine0.1	C
3	221	0	2	1	SerratiaCaffeine0.1	C
4	222	0	2	1	SerratiaCaffeine0.1	C
5	223	0	4	1	SerratiaCaffeine0.1	C
6	224	0	7	0	SerratiaCaffeine0.1	C
7	225	0	7	0	SerratiaCaffeine0.1	C
8	226	0	7	0	SerratiaCaffeine0.1	C
9	227	0	7	0	SerratiaCaffeine0.1	C
10	228	0	7	0	SerratiaCaffeine0.1	C
11	229	0	7	0	SerratiaCaffeine0.1	C
12	230	0	7	0	SerratiaCaffeine0.1	C
13	231	0	7	0	SerratiaCaffeine0.1	C
14	232	0	7	0	SerratiaCaffeine0.1	C
15	233	0	7	0	SerratiaCaffeine0.1	C
1	234	0	1	1	SerratiaCaffeine1	A
2	235	0	1	1	SerratiaCaffeine1	A
3	236	0	1	1	SerratiaCaffeine1	A
4	237	0	1	1	SerratiaCaffeine1	A
5	238	0	2	1	SerratiaCaffeine1	A
6	239	0	2	1	SerratiaCaffeine1	A
7	240	0	3	1	SerratiaCaffeine1	A
8	241	0	7	0	SerratiaCaffeine1	A
9	242	0	7	0	SerratiaCaffeine1	A
10	243	0	7	0	SerratiaCaffeine1	A
11	244	0	7	0	SerratiaCaffeine1	A
12	245	0	7	0	SerratiaCaffeine1	A
13	246	0	7	0	SerratiaCaffeine1	A
14	247	0	7	0	SerratiaCaffeine1	A
15	248	0	7	0	SerratiaCaffeine1	A
16	249	0	7	0	SerratiaCaffeine1	A
1	250	0	2	1	SerratiaCaffeine1	B
2	251	0	5	1	SerratiaCaffeine1	B
3	252	0	7	0	SerratiaCaffeine1	B
4	253	0	7	0	SerratiaCaffeine1	B
5	254	0	7	0	SerratiaCaffeine1	B
6	255	0	7	0	SerratiaCaffeine1	B
7	256	0	7	0	SerratiaCaffeine1	B
8	257	0	7	0	SerratiaCaffeine1	B
9	258	0	7	0	SerratiaCaffeine1	B
10	259	0	7	0	SerratiaCaffeine1	B
11	260	0	7	0	SerratiaCaffeine1	B
12	261	0	7	0	SerratiaCaffeine1	B
13	262	0	7	0	SerratiaCaffeine1	B
14	263	0	7	0	SerratiaCaffeine1	B
15	264	0	7	0	SerratiaCaffeine1	B
1	265	0	1	1	SerratiaCaffeine1	C
2	266	0	2	1	SerratiaCaffeine1	C
3	267	0	3	1	SerratiaCaffeine1	C
4	268	0	7	0	SerratiaCaffeine1	C
5	269	0	7	0	SerratiaCaffeine1	C
6	270	0	7	0	SerratiaCaffeine1	C
7	271	0	7	0	SerratiaCaffeine1	C
8	272	0	7	0	SerratiaCaffeine1	C
9	273	0	7	0	SerratiaCaffeine1	C
10	274	0	7	0	SerratiaCaffeine1	C
11	275	0	7	0	SerratiaCaffeine1	C
12	276	0	7	0	SerratiaCaffeine1	C
13	277	0	7	0	SerratiaCaffeine1	C
14	278	0	7	0	SerratiaCaffeine1	C
15	279	0	7	0	SerratiaCaffeine1	C

## Sheet: Figure1-C
Source data for Figure 1-C
Relative abundances of gut bacterial species in hive-collected honey bees fed sucrose syrup, 0.1 mM caffeine, or 1 mM caffeine for seven days
Taxonomy	Other_bacteria	Other_Lactobacillus	Lactobacillus_kunkeei	Lactobacillus_SF6D	Frischella	Bartonella	Gilliamella	Snodgrassella	Lactobacillus_melliventris	Lactobacillus_kullabergensis	Lactobacillus_helsingborgensis	Lactobacillus_apis	Bombilactobacillus_mellis	Bombilactobacillus_mellifer	Bifidobacterium_coryneforme	Bifidobacterium_asteroides	Total_reads	Description
PTC1	40	15	46	177	8	0	1383	526	3203	2385	0	397	827	122	145	1559	10833	Control
PTC2	549	29	6	476	409	3	1829	377	5369	1260	0	384	925	124	215	845	12800	Control
PTC3	51	4	268	1302	5	0	3213	234	4080	3296	358	516	327	62	0	1747	15463	Control
PTC4	4	14	38	0	119	0	2236	581	6919	1843	0	1001	2436	158	87	1121	16557	Control
PTC5	235	0	505	419	0	0	210	0	5414	1136	3182	379	400	306	0	1166	13352	Control
PTC6	32	28	38	717	52	0	556	471	1688	1279	296	155	0	39	163	484	5998	Control
PTC7	112	34	34	522	0	343	1568	801	3776	1191	0	1082	1119	66	0	1337	11985	Control
PTC8	173	323	116	133	154	0	733	1543	305	1128	131	1771	209	96	0	603	7418	Control
PTC9	67	4	20	656	72	17	3001	114	141	1919	310	592	0	37	121	294	7365	Control
PTC10	639	62	278	1362	263	2299	2068	1178	4578	3384	389	1385	1451	223	147	1871	21577	Control
PTC11	43	41	46	574	2	0	3846	608	4898	1159	0	292	619	84	165	771	13148	Control
PTC12	39	0	0	1281	0	0	4254	398	3981	1512	181	836	705	33	114	553	13887	Control
PTC13	0	0	28	712	271	0	1897	577	2990	778	0	611	31	25	161	330	8411	Control
PTC14	31	7	69	742	38	0	910	400	2000	368	0	173	97	62	29	362	5288	Control
PTC15	11	0	73	223	11	0	2633	2153	3659	468	25	864	149	183	0	973	11425	Control
PTC16	546	20	346	340	1839	0	5081	810	12	837	0	3747	118	30	413	178	14317	Control
PTCA01	145	0	28	170	779	0	3333	1380	4482	1665	111	799	1063	47	352	755	15109	0.1mM_Caffeine
PTCA02	44	3	164	818	804	147	2056	325	2163	1675	1084	689	703	61	319	685	11740	0.1mM_Caffeine
PTCA03	43	22	99	2176	94	0	1836	2581	4654	3400	542	325	0	169	178	1599	17718	0.1mM_Caffeine
PTCA04	5	3	71	1115	352	6	2662	567	4940	1276	663	574	98	110	54	1412	13908	0.1mM_Caffeine
PTCA05	181	55	598	0	107	136	1922	1361	4461	490	0	597	1188	154	231	1388	12869	0.1mM_Caffeine
PTCA06	43	16	126	284	153	70	609	680	1302	711	37	144	446	75	138	211	5045	0.1mM_Caffeine
PTCA07	2	0	22	403	623	0	2026	3012	3890	1798	583	1132	0	51	302	684	14528	0.1mM_Caffeine
PTCA08	68	0	18	212	0	136	1576	274	1821	1672	703	1052	650	27	84	548	8841	0.1mM_Caffeine
PTCA09	49	7	19	1200	15	0	1008	647	2579	2103	1217	255	89	152	52	1179	10571	0.1mM_Caffeine
PTCA010	157	32	11	0	18	762	1715	514	5278	5482	0	461	2383	112	45	928	17898	0.1mM_Caffeine
PTCA011	38	38	19	3801	21	0	7849	1782	7222	1959	1858	898	0	111	172	1987	27755	0.1mM_Caffeine
PTCA012	629	92	512	35	665	17	4428	1419	1569	2445	206	1257	1212	83	254	992	15815	0.1mM_Caffeine
PTCA013	62	2	63	530	0	0	2147	373	2627	1003	364	296	619	56	83	568	8793	0.1mM_Caffeine
PTCA014	170	50	16	748	294	0	2094	360	3976	2580	454	1150	43	45	295	555	12830	0.1mM_Caffeine
PTCA015	525	8	48	1140	2	0	2753	494	4065	2352	0	329	207	86	0	1031	13040	0.1mM_Caffeine
PTCA016	96	9	144	670	421	4	2925	1813	5246	3864	0	1340	866	162	0	1539	19099	0.1mM_Caffeine
PTCA11	59	16	52	131	0	0	903	259	2583	2374	252	643	820	65	107	887	9151	1mM_Caffeine
PTCA12	30	0	30	559	646	0	591	1277	303	2643	872	477	425	2	173	334	8362	1mM_Caffeine
PTCA13	182	0	66	2019	477	0	2104	1281	2613	3285	1372	4288	0	60	204	680	18631	1mM_Caffeine
PTCA14	24	0	5	676	40	0	3389	527	4025	2451	173	673	194	19	127	796	13119	1mM_Caffeine
PTCA15	0	97	58	464	6	2	4145	366	1493	815	153	552	352	33	324	369	9229	1mM_Caffeine
PTCA16	18	0	9	248	100	0	1997	153	1175	504	70	143	85	10	96	122	4730	1mM_Caffeine
PTCA17	55	42	17	798	0	4	2282	483	3993	2048	820	766	385	33	61	607	12394	1mM_Caffeine
PTCA18	655	340	115	2401	1021	389	3039	758	7255	1894	0	474	0	173	556	1613	20683	1mM_Caffeine
PTCA19	159	0	68	718	0	0	1788	874	4661	5846	1319	2416	1371	6	0	341	19567	1mM_Caffeine
PTCA110	9	0	23	2073	902	32	2649	763	8269	799	87	574	406	116	302	1276	18280	1mM_Caffeine
PTCA111	126	29	46	501	4	0	4042	1053	1933	1910	1204	547	420	25	8	352	12200	1mM_Caffeine
PTCA112	6	0	30	0	4	0	3431	2607	2550	3041	2786	749	704	11	0	678	16597	1mM_Caffeine
PTCA113	128	0	15	499	1273	31	1740	0	2210	1119	0	1040	157	12	252	394	8870	1mM_Caffeine
PTCA114	43	6	84	0	779	0	1641	293	2500	1512	0	1030	1402	31	86	470	9877	1mM_Caffeine
PTCA115	660	0	88	97	677	0	450	4108	783	8716	76	357	155	142	0	1282	17591	1mM_Caffeine
PTCA116	12	12	11	1325	193	437	2487	1250	4087	946	205	218	0	53	122	838	12196	1mM_Caffeine

## Sheet: Figure1-E
Source data for Figure 1-E
qPCR data for total 16S rRNA gene copies in the guts of bees fed sucrose syrup, 0.1 mM caffeine, or 1 mM caffeine for seven days
Sample	qPCR_copy_numbers	Description
C1	197375135	Control
C2	283276878	Control
C3	275929960	Control
C4	288915158	Control
C5	141184175	Control
C6	231081963	Control
C7	327324567	Control
C8	370840259	Control
C9	263528378	Control
C10	219250964	Control
C11	145898677	Control
C12	132207274	Control
C13	336039918	Control
C14	251684181	Control
C15	113667107	Control
C16	37451264	0.1mM_Caffeine
CA01	583510267	0.1mM_Caffeine
CA02	599046824	0.1mM_Caffeine
CA03	482291444	0.1mM_Caffeine
CA04	336039918	0.1mM_Caffeine
CA05	385749417	0.1mM_Caffeine
CA06	587356216	0.1mM_Caffeine
CA07	205310349	0.1mM_Caffeine
CA08	542831154	0.1mM_Caffeine
CA09	201303646	0.1mM_Caffeine
CA010	333839563	0.1mM_Caffeine
CA011	306512317	0.1mM_Caffeine
CA012	338254776	0.1mM_Caffeine
CA013	298562778	0.1mM_Caffeine
CA014	508316368	0.1mM_Caffeine
CA015	238798384	0.1mM_Caffeine
CA016	126265261	0.1mM_Caffeine
CA11	302511436	1mM_Caffeine
CA12	171940439	1mM_Caffeine
CA13	454602641	1mM_Caffeine
CA14	228065669	1mM_Caffeine
CA15	203965998	1mM_Caffeine
CA16	258385530	1mM_Caffeine
CA17	275929960	1mM_Caffeine
CA18	205310349	1mM_Caffeine
CA19	144943348	1mM_Caffeine
CA110	148802613	1mM_Caffeine
CA111	141184175	1mM_Caffeine
CA112	99019425	1mM_Caffeine
CA113	157865838	1mM_Caffeine
CA114	296607820	1mM_Caffeine
CA115	122185183	1mM_Caffeine
CA116	1040203719	1mM_Caffeine

## Sheet: Figure2-A
Source data for Figure 2-A
Survival data for microbiota-deprived bees fed sucrose syrup, 0.1 mM caffeine, or 1 mM caffeine
Bee_number	Bee	Start	Stop	Death	Treatment	Cup	Colony
1	1	0	1	1	Control	A	A
2	2	0	1	1	Control	A	A
3	3	0	1	1	Control	A	A
4	4	0	7	0	Control	A	A
5	5	0	7	0	Control	A	A
6	6	0	7	0	Control	A	A
7	7	0	7	0	Control	A	A
8	8	0	7	0	Control	A	A
9	9	0	7	0	Control	A	A
10	10	0	7	0	Control	A	A
11	11	0	7	0	Control	A	A
12	12	0	7	0	Control	A	A
13	13	0	7	0	Control	A	A
14	14	0	7	0	Control	A	A
15	15	0	7	0	Control	A	A
16	16	0	7	0	Control	A	A
17	17	0	7	0	Control	A	A
18	18	0	7	0	Control	A	A
19	19	0	7	0	Control	A	A
20	20	0	7	0	Control	A	A
21	21	0	7	0	Control	A	A
22	22	0	7	0	Control	A	A
23	23	0	7	0	Control	A	A
24	24	0	7	0	Control	A	A
25	25	0	7	0	Control	A	A
26	26	0	7	0	Control	A	A
27	27	0	7	0	Control	A	A
28	28	0	7	0	Control	A	A
29	29	0	7	0	Control	A	A
30	30	0	7	0	Control	A	A
31	31	0	7	0	Control	A	A
32	32	0	7	0	Control	A	A
33	33	0	7	0	Control	A	A
34	34	0	7	0	Control	A	A
35	35	0	7	0	Control	A	A
1	36	0	2	1	Control	B	A
2	37	0	4	1	Control	B	A
3	38	0	4	1	Control	B	A
4	39	0	5	1	Control	B	A
5	40	0	5	1	Control	B	A
6	41	0	7	0	Control	B	A
7	42	0	7	0	Control	B	A
8	43	0	7	0	Control	B	A
9	44	0	7	0	Control	B	A
10	45	0	7	0	Control	B	A
11	46	0	7	0	Control	B	A
12	47	0	7	0	Control	B	A
13	48	0	7	0	Control	B	A
14	49	0	7	0	Control	B	A
15	50	0	7	0	Control	B	A
16	51	0	7	0	Control	B	A
17	52	0	7	0	Control	B	A
18	53	0	7	0	Control	B	A
19	54	0	7	0	Control	B	A
20	55	0	7	0	Control	B	A
21	56	0	7	0	Control	B	A
22	57	0	7	0	Control	B	A
23	58	0	7	0	Control	B	A
24	59	0	7	0	Control	B	A
25	60	0	7	0	Control	B	A
26	61	0	7	0	Control	B	A
27	62	0	7	0	Control	B	A
28	63	0	7	0	Control	B	A
29	64	0	7	0	Control	B	A
30	65	0	7	0	Control	B	A
31	66	0	7	0	Control	B	A
32	67	0	7	0	Control	B	A
33	68	0	7	0	Control	B	A
34	69	0	7	0	Control	B	A
35	70	0	7	0	Control	B	A
1	71	0	1	1	Control	C	A
2	72	0	6	1	Control	C	A
3	73	0	7	0	Control	C	A
4	74	0	7	0	Control	C	A
5	75	0	7	0	Control	C	A
6	76	0	7	0	Control	C	A
7	77	0	7	0	Control	C	A
8	78	0	7	0	Control	C	A
9	79	0	7	0	Control	C	A
10	80	0	7	0	Control	C	A
11	81	0	7	0	Control	C	A
12	82	0	7	0	Control	C	A
13	83	0	7	0	Control	C	A
14	84	0	7	0	Control	C	A
15	85	0	7	0	Control	C	A
16	86	0	7	0	Control	C	A
17	87	0	7	0	Control	C	A
18	88	0	7	0	Control	C	A
19	89	0	7	0	Control	C	A
20	90	0	7	0	Control	C	A
21	91	0	7	0	Control	C	A
22	92	0	7	0	Control	C	A
23	93	0	7	0	Control	C	A
24	94	0	7	0	Control	C	A
25	95	0	7	0	Control	C	A
26	96	0	7	0	Control	C	A
27	97	0	7	0	Control	C	A
28	98	0	7	0	Control	C	A
29	99	0	7	0	Control	C	A
30	100	0	7	0	Control	C	A
1	101	0	3	1	Control	D	A
2	102	0	4	1	Control	D	A
3	103	0	7	1	Control	D	A
4	104	0	7	0	Control	D	A
5	105	0	7	0	Control	D	A
6	106	0	7	0	Control	D	A
7	107	0	7	0	Control	D	A
8	108	0	7	0	Control	D	A
9	109	0	7	0	Control	D	A
10	110	0	7	0	Control	D	A
11	111	0	7	0	Control	D	A
12	112	0	7	0	Control	D	A
13	113	0	7	0	Control	D	A
14	114	0	7	0	Control	D	A
15	115	0	7	0	Control	D	A
16	116	0	7	0	Control	D	A
17	117	0	7	0	Control	D	A
18	118	0	7	0	Control	D	A
19	119	0	7	0	Control	D	A
20	120	0	7	0	Control	D	A
21	121	0	7	0	Control	D	A
22	122	0	7	0	Control	D	A
23	123	0	7	0	Control	D	A
24	124	0	7	0	Control	D	A
25	125	0	7	0	Control	D	A
26	126	0	7	0	Control	D	A
27	127	0	7	0	Control	D	A
28	128	0	7	0	Control	D	A
29	129	0	7	0	Control	D	A
30	130	0	7	0	Control	D	A
1	131	0	7	0	Control	E	A
2	132	0	7	0	Control	E	A
3	133	0	7	0	Control	E	A
4	134	0	7	0	Control	E	A
5	135	0	7	0	Control	E	A
6	136	0	7	0	Control	E	A
7	137	0	7	0	Control	E	A
8	138	0	7	0	Control	E	A
9	139	0	7	0	Control	E	A
10	140	0	7	0	Control	E	A
11	141	0	7	0	Control	E	A
12	142	0	7	0	Control	E	A
13	143	0	7	0	Control	E	A
14	144	0	7	0	Control	E	A
15	145	0	7	0	Control	E	A
16	146	0	7	0	Control	E	A
17	147	0	7	0	Control	E	A
18	148	0	7	0	Control	E	A
19	149	0	7	0	Control	E	A
20	150	0	7	0	Control	E	A
21	151	0	7	0	Control	E	A
22	152	0	7	0	Control	E	A
23	153	0	7	0	Control	E	A
24	154	0	7	0	Control	E	A
25	155	0	7	0	Control	E	A
26	156	0	7	0	Control	E	A
27	157	0	7	0	Control	E	A
28	158	0	7	0	Control	E	A
29	159	0	7	0	Control	E	A
1	160	0	7	0	Control	F	A
2	161	0	7	0	Control	F	A
3	162	0	7	0	Control	F	A
4	163	0	7	0	Control	F	A
5	164	0	7	0	Control	F	A
6	165	0	7	0	Control	F	A
7	166	0	7	0	Control	F	A
8	167	0	7	0	Control	F	A
9	168	0	7	0	Control	F	A
10	169	0	7	0	Control	F	A
11	170	0	7	0	Control	F	A
12	171	0	7	0	Control	F	A
13	172	0	7	0	Control	F	A
14	173	0	7	0	Control	F	A
15	174	0	7	0	Control	F	A
16	175	0	7	0	Control	F	A
17	176	0	7	0	Control	F	A
18	177	0	7	0	Control	F	A
19	178	0	7	0	Control	F	A
20	179	0	7	0	Control	F	A
21	180	0	7	0	Control	F	A
22	181	0	7	0	Control	F	A
23	182	0	7	0	Control	F	A
24	183	0	7	0	Control	F	A
25	184	0	7	0	Control	F	A
26	185	0	7	0	Control	F	A
27	186	0	7	0	Control	F	A
28	187	0	7	0	Control	F	A
29	188	0	7	0	Control	F	A
30	189	0	7	0	Control	F	A
1	190	0	1	1	Treat_0_1_Caffeine	A	A
2	191	0	6	1	Treat_0_1_Caffeine	A	A
3	192	0	7	1	Treat_0_1_Caffeine	A	A
4	193	0	7	0	Treat_0_1_Caffeine	A	A
5	194	0	7	0	Treat_0_1_Caffeine	A	A
6	195	0	7	0	Treat_0_1_Caffeine	A	A
7	196	0	7	0	Treat_0_1_Caffeine	A	A
8	197	0	7	0	Treat_0_1_Caffeine	A	A
9	198	0	7	0	Treat_0_1_Caffeine	A	A
10	199	0	7	0	Treat_0_1_Caffeine	A	A
11	200	0	7	0	Treat_0_1_Caffeine	A	A
12	201	0	7	0	Treat_0_1_Caffeine	A	A
13	202	0	7	0	Treat_0_1_Caffeine	A	A
14	203	0	7	0	Treat_0_1_Caffeine	A	A
15	204	0	7	0	Treat_0_1_Caffeine	A	A
16	205	0	7	0	Treat_0_1_Caffeine	A	A
17	206	0	7	0	Treat_0_1_Caffeine	A	A
18	207	0	7	0	Treat_0_1_Caffeine	A	A
19	208	0	7	0	Treat_0_1_Caffeine	A	A
20	209	0	7	0	Treat_0_1_Caffeine	A	A
21	210	0	7	0	Treat_0_1_Caffeine	A	A
22	211	0	7	0	Treat_0_1_Caffeine	A	A
23	212	0	7	0	Treat_0_1_Caffeine	A	A
24	213	0	7	0	Treat_0_1_Caffeine	A	A
25	214	0	7	0	Treat_0_1_Caffeine	A	A
26	215	0	7	0	Treat_0_1_Caffeine	A	A
27	216	0	7	0	Treat_0_1_Caffeine	A	A
28	217	0	7	0	Treat_0_1_Caffeine	A	A
29	218	0	7	0	Treat_0_1_Caffeine	A	A
30	219	0	7	0	Treat_0_1_Caffeine	A	A
31	220	0	7	0	Treat_0_1_Caffeine	A	A
32	221	0	7	0	Treat_0_1_Caffeine	A	A
33	222	0	7	0	Treat_0_1_Caffeine	A	A
34	223	0	7	0	Treat_0_1_Caffeine	A	A
35	224	0	7	0	Treat_0_1_Caffeine	A	A
1	225	0	4	1	Treat_0_1_Caffeine	B	A
2	226	0	6	1	Treat_0_1_Caffeine	B	A
3	227	0	7	0	Treat_0_1_Caffeine	B	A
4	228	0	7	0	Treat_0_1_Caffeine	B	A
5	229	0	7	0	Treat_0_1_Caffeine	B	A
6	230	0	7	0	Treat_0_1_Caffeine	B	A
7	231	0	7	0	Treat_0_1_Caffeine	B	A
8	232	0	7	0	Treat_0_1_Caffeine	B	A
9	233	0	7	0	Treat_0_1_Caffeine	B	A
10	234	0	7	0	Treat_0_1_Caffeine	B	A
11	235	0	7	0	Treat_0_1_Caffeine	B	A
12	236	0	7	0	Treat_0_1_Caffeine	B	A
13	237	0	7	0	Treat_0_1_Caffeine	B	A
14	238	0	7	0	Treat_0_1_Caffeine	B	A
15	239	0	7	0	Treat_0_1_Caffeine	B	A
16	240	0	7	0	Treat_0_1_Caffeine	B	A
17	241	0	7	0	Treat_0_1_Caffeine	B	A
18	242	0	7	0	Treat_0_1_Caffeine	B	A
19	243	0	7	0	Treat_0_1_Caffeine	B	A
20	244	0	7	0	Treat_0_1_Caffeine	B	A
21	245	0	7	0	Treat_0_1_Caffeine	B	A
22	246	0	7	0	Treat_0_1_Caffeine	B	A
23	247	0	7	0	Treat_0_1_Caffeine	B	A
24	248	0	7	0	Treat_0_1_Caffeine	B	A
25	249	0	7	0	Treat_0_1_Caffeine	B	A
26	250	0	7	0	Treat_0_1_Caffeine	B	A
27	251	0	7	0	Treat_0_1_Caffeine	B	A
28	252	0	7	0	Treat_0_1_Caffeine	B	A
29	253	0	7	0	Treat_0_1_Caffeine	B	A
30	254	0	7	0	Treat_0_1_Caffeine	B	A
1	255	0	1	1	Treat_0_1_Caffeine	C	A
2	256	0	1	1	Treat_0_1_Caffeine	C	A
3	257	0	3	1	Treat_0_1_Caffeine	C	A
4	258	0	7	1	Treat_0_1_Caffeine	C	A
5	259	0	7	0	Treat_0_1_Caffeine	C	A
6	260	0	7	0	Treat_0_1_Caffeine	C	A
7	261	0	7	0	Treat_0_1_Caffeine	C	A
8	262	0	7	0	Treat_0_1_Caffeine	C	A
9	263	0	7	0	Treat_0_1_Caffeine	C	A
10	264	0	7	0	Treat_0_1_Caffeine	C	A
11	265	0	7	0	Treat_0_1_Caffeine	C	A
12	266	0	7	0	Treat_0_1_Caffeine	C	A
13	267	0	7	0	Treat_0_1_Caffeine	C	A
14	268	0	7	0	Treat_0_1_Caffeine	C	A
15	269	0	7	0	Treat_0_1_Caffeine	C	A
16	270	0	7	0	Treat_0_1_Caffeine	C	A
17	271	0	7	0	Treat_0_1_Caffeine	C	A
18	272	0	7	0	Treat_0_1_Caffeine	C	A
19	273	0	7	0	Treat_0_1_Caffeine	C	A
20	274	0	7	0	Treat_0_1_Caffeine	C	A
21	275	0	7	0	Treat_0_1_Caffeine	C	A
22	276	0	7	0	Treat_0_1_Caffeine	C	A
23	277	0	7	0	Treat_0_1_Caffeine	C	A
24	278	0	7	0	Treat_0_1_Caffeine	C	A
25	279	0	7	0	Treat_0_1_Caffeine	C	A
26	280	0	7	0	Treat_0_1_Caffeine	C	A
27	281	0	7	0	Treat_0_1_Caffeine	C	A
28	282	0	7	0	Treat_0_1_Caffeine	C	A
29	283	0	7	0	Treat_0_1_Caffeine	C	A
30	284	0	7	0	Treat_0_1_Caffeine	C	A
1	285	0	7	0	Treat_0_1_Caffeine	D	A
2	286	0	7	0	Treat_0_1_Caffeine	D	A
3	287	0	7	0	Treat_0_1_Caffeine	D	A
4	288	0	7	0	Treat_0_1_Caffeine	D	A
5	289	0	7	0	Treat_0_1_Caffeine	D	A
6	290	0	7	0	Treat_0_1_Caffeine	D	A
7	291	0	7	0	Treat_0_1_Caffeine	D	A
8	292	0	7	0	Treat_0_1_Caffeine	D	A
9	293	0	7	0	Treat_0_1_Caffeine	D	A
10	294	0	7	0	Treat_0_1_Caffeine	D	A
11	295	0	7	0	Treat_0_1_Caffeine	D	A
12	296	0	7	0	Treat_0_1_Caffeine	D	A
13	297	0	7	0	Treat_0_1_Caffeine	D	A
14	298	0	7	0	Treat_0_1_Caffeine	D	A
15	299	0	7	0	Treat_0_1_Caffeine	D	A
16	300	0	7	0	Treat_0_1_Caffeine	D	A
17	301	0	7	0	Treat_0_1_Caffeine	D	A
18	302	0	7	0	Treat_0_1_Caffeine	D	A
19	303	0	7	0	Treat_0_1_Caffeine	D	A
20	304	0	7	0	Treat_0_1_Caffeine	D	A
21	305	0	7	0	Treat_0_1_Caffeine	D	A
22	306	0	7	0	Treat_0_1_Caffeine	D	A
23	307	0	7	0	Treat_0_1_Caffeine	D	A
24	308	0	7	0	Treat_0_1_Caffeine	D	A
25	309	0	7	0	Treat_0_1_Caffeine	D	A
26	310	0	7	0	Treat_0_1_Caffeine	D	A
27	311	0	7	0	Treat_0_1_Caffeine	D	A
28	312	0	7	0	Treat_0_1_Caffeine	D	A
29	313	0	7	0	Treat_0_1_Caffeine	D	A
30	314	0	7	0	Treat_0_1_Caffeine	D	A
1	315	0	1	1	Treat_0_1_Caffeine	E	A
2	316	0	6	1	Treat_0_1_Caffeine	E	A
3	317	0	7	0	Treat_0_1_Caffeine	E	A
4	318	0	7	0	Treat_0_1_Caffeine	E	A
5	319	0	7	0	Treat_0_1_Caffeine	E	A
6	320	0	7	0	Treat_0_1_Caffeine	E	A
7	321	0	7	0	Treat_0_1_Caffeine	E	A
8	322	0	7	0	Treat_0_1_Caffeine	E	A
9	323	0	7	0	Treat_0_1_Caffeine	E	A
10	324	0	7	0	Treat_0_1_Caffeine	E	A
11	325	0	7	0	Treat_0_1_Caffeine	E	A
12	326	0	7	0	Treat_0_1_Caffeine	E	A
13	327	0	7	0	Treat_0_1_Caffeine	E	A
14	328	0	7	0	Treat_0_1_Caffeine	E	A
15	329	0	7	0	Treat_0_1_Caffeine	E	A
16	330	0	7	0	Treat_0_1_Caffeine	E	A
17	331	0	7	0	Treat_0_1_Caffeine	E	A
18	332	0	7	0	Treat_0_1_Caffeine	E	A
19	333	0	7	0	Treat_0_1_Caffeine	E	A
20	334	0	7	0	Treat_0_1_Caffeine	E	A
21	335	0	7	0	Treat_0_1_Caffeine	E	A
22	336	0	7	0	Treat_0_1_Caffeine	E	A
23	337	0	7	0	Treat_0_1_Caffeine	E	A
24	338	0	7	0	Treat_0_1_Caffeine	E	A
25	339	0	7	0	Treat_0_1_Caffeine	E	A
26	340	0	7	0	Treat_0_1_Caffeine	E	A
27	341	0	7	0	Treat_0_1_Caffeine	E	A
28	342	0	7	0	Treat_0_1_Caffeine	E	A
29	343	0	7	0	Treat_0_1_Caffeine	E	A
30	344	0	7	0	Treat_0_1_Caffeine	E	A
1	345	0	1	1	Treat_0_1_Caffeine	F	A
2	346	0	1	1	Treat_0_1_Caffeine	F	A
3	347	0	1	1	Treat_0_1_Caffeine	F	A
4	348	0	7	0	Treat_0_1_Caffeine	F	A
5	349	0	7	0	Treat_0_1_Caffeine	F	A
6	350	0	7	0	Treat_0_1_Caffeine	F	A
7	351	0	7	0	Treat_0_1_Caffeine	F	A
8	352	0	7	0	Treat_0_1_Caffeine	F	A
9	353	0	7	0	Treat_0_1_Caffeine	F	A
10	354	0	7	0	Treat_0_1_Caffeine	F	A
11	355	0	7	0	Treat_0_1_Caffeine	F	A
12	356	0	7	0	Treat_0_1_Caffeine	F	A
13	357	0	7	0	Treat_0_1_Caffeine	F	A
14	358	0	7	0	Treat_0_1_Caffeine	F	A
15	359	0	7	0	Treat_0_1_Caffeine	F	A
16	360	0	7	0	Treat_0_1_Caffeine	F	A
17	361	0	7	0	Treat_0_1_Caffeine	F	A
18	362	0	7	0	Treat_0_1_Caffeine	F	A
19	363	0	7	0	Treat_0_1_Caffeine	F	A
20	364	0	7	0	Treat_0_1_Caffeine	F	A
21	365	0	7	0	Treat_0_1_Caffeine	F	A
22	366	0	7	0	Treat_0_1_Caffeine	F	A
23	367	0	7	0	Treat_0_1_Caffeine	F	A
24	368	0	7	0	Treat_0_1_Caffeine	F	A
25	369	0	7	0	Treat_0_1_Caffeine	F	A
26	370	0	7	0	Treat_0_1_Caffeine	F	A
27	371	0	7	0	Treat_0_1_Caffeine	F	A
28	372	0	7	0	Treat_0_1_Caffeine	F	A
29	373	0	7	0	Treat_0_1_Caffeine	F	A
30	374	0	7	0	Treat_0_1_Caffeine	F	A
1	375	0	7	0	Treat_1_Caffeine	A	A
2	376	0	7	0	Treat_1_Caffeine	A	A
3	377	0	7	0	Treat_1_Caffeine	A	A
4	378	0	7	0	Treat_1_Caffeine	A	A
5	379	0	7	0	Treat_1_Caffeine	A	A
6	380	0	7	0	Treat_1_Caffeine	A	A
7	381	0	7	0	Treat_1_Caffeine	A	A
8	382	0	7	0	Treat_1_Caffeine	A	A
9	383	0	7	0	Treat_1_Caffeine	A	A
10	384	0	7	0	Treat_1_Caffeine	A	A
11	385	0	7	0	Treat_1_Caffeine	A	A
12	386	0	7	0	Treat_1_Caffeine	A	A
13	387	0	7	0	Treat_1_Caffeine	A	A
14	388	0	7	0	Treat_1_Caffeine	A	A
15	389	0	7	0	Treat_1_Caffeine	A	A
16	390	0	7	0	Treat_1_Caffeine	A	A
17	391	0	7	0	Treat_1_Caffeine	A	A
18	392	0	7	0	Treat_1_Caffeine	A	A
19	393	0	7	0	Treat_1_Caffeine	A	A
20	394	0	7	0	Treat_1_Caffeine	A	A
21	395	0	7	0	Treat_1_Caffeine	A	A
22	396	0	7	0	Treat_1_Caffeine	A	A
23	397	0	7	0	Treat_1_Caffeine	A	A
24	398	0	7	0	Treat_1_Caffeine	A	A
25	399	0	7	0	Treat_1_Caffeine	A	A
26	400	0	7	0	Treat_1_Caffeine	A	A
27	401	0	7	0	Treat_1_Caffeine	A	A
28	402	0	7	0	Treat_1_Caffeine	A	A
29	403	0	7	0	Treat_1_Caffeine	A	A
30	404	0	7	0	Treat_1_Caffeine	A	A
31	405	0	7	0	Treat_1_Caffeine	A	A
32	406	0	7	0	Treat_1_Caffeine	A	A
33	407	0	7	0	Treat_1_Caffeine	A	A
34	408	0	7	0	Treat_1_Caffeine	A	A
35	409	0	7	0	Treat_1_Caffeine	A	A
1	410	0	3	1	Treat_1_Caffeine	B	A
2	411	0	4	1	Treat_1_Caffeine	B	A
3	412	0	5	1	Treat_1_Caffeine	B	A
4	413	0	7	0	Treat_1_Caffeine	B	A
5	414	0	7	0	Treat_1_Caffeine	B	A
6	415	0	7	0	Treat_1_Caffeine	B	A
7	416	0	7	0	Treat_1_Caffeine	B	A
8	417	0	7	0	Treat_1_Caffeine	B	A
9	418	0	7	0	Treat_1_Caffeine	B	A
10	419	0	7	0	Treat_1_Caffeine	B	A
11	420	0	7	0	Treat_1_Caffeine	B	A
12	421	0	7	0	Treat_1_Caffeine	B	A
13	422	0	7	0	Treat_1_Caffeine	B	A
14	423	0	7	0	Treat_1_Caffeine	B	A
15	424	0	7	0	Treat_1_Caffeine	B	A
16	425	0	7	0	Treat_1_Caffeine	B	A
17	426	0	7	0	Treat_1_Caffeine	B	A
18	427	0	7	0	Treat_1_Caffeine	B	A
19	428	0	7	0	Treat_1_Caffeine	B	A
20	429	0	7	0	Treat_1_Caffeine	B	A
21	430	0	7	0	Treat_1_Caffeine	B	A
22	431	0	7	0	Treat_1_Caffeine	B	A
23	432	0	7	0	Treat_1_Caffeine	B	A
24	433	0	7	0	Treat_1_Caffeine	B	A
25	434	0	7	0	Treat_1_Caffeine	B	A
26	435	0	7	0	Treat_1_Caffeine	B	A
27	436	0	7	0	Treat_1_Caffeine	B	A
28	437	0	7	0	Treat_1_Caffeine	B	A
29	438	0	7	0	Treat_1_Caffeine	B	A
30	439	0	7	0	Treat_1_Caffeine	B	A
1	440	0	1	1	Treat_1_Caffeine	C	A
2	441	0	1	1	Treat_1_Caffeine	C	A
3	442	0	1	1	Treat_1_Caffeine	C	A
4	443	0	5	1	Treat_1_Caffeine	C	A
5	444	0	7	0	Treat_1_Caffeine	C	A
6	445	0	7	0	Treat_1_Caffeine	C	A
7	446	0	7	0	Treat_1_Caffeine	C	A
8	447	0	7	0	Treat_1_Caffeine	C	A
9	448	0	7	0	Treat_1_Caffeine	C	A
10	449	0	7	0	Treat_1_Caffeine	C	A
11	450	0	7	0	Treat_1_Caffeine	C	A
12	451	0	7	0	Treat_1_Caffeine	C	A
13	452	0	7	0	Treat_1_Caffeine	C	A
14	453	0	7	0	Treat_1_Caffeine	C	A
15	454	0	7	0	Treat_1_Caffeine	C	A
16	455	0	7	0	Treat_1_Caffeine	C	A
17	456	0	7	0	Treat_1_Caffeine	C	A
18	457	0	7	0	Treat_1_Caffeine	C	A
19	458	0	7	0	Treat_1_Caffeine	C	A
20	459	0	7	0	Treat_1_Caffeine	C	A
21	460	0	7	0	Treat_1_Caffeine	C	A
22	461	0	7	0	Treat_1_Caffeine	C	A
23	462	0	7	0	Treat_1_Caffeine	C	A
24	463	0	7	0	Treat_1_Caffeine	C	A
25	464	0	7	0	Treat_1_Caffeine	C	A
26	465	0	7	0	Treat_1_Caffeine	C	A
27	466	0	7	0	Treat_1_Caffeine	C	A
28	467	0	7	0	Treat_1_Caffeine	C	A
29	468	0	7	0	Treat_1_Caffeine	C	A
30	469	0	7	0	Treat_1_Caffeine	C	A
1	470	0	1	1	Treat_1_Caffeine	D	A
2	471	0	1	1	Treat_1_Caffeine	D	A
3	472	0	2	1	Treat_1_Caffeine	D	A
4	473	0	2	1	Treat_1_Caffeine	D	A
5	474	0	7	0	Treat_1_Caffeine	D	A
6	475	0	7	0	Treat_1_Caffeine	D	A
7	476	0	7	0	Treat_1_Caffeine	D	A
8	477	0	7	0	Treat_1_Caffeine	D	A
9	478	0	7	0	Treat_1_Caffeine	D	A
10	479	0	7	0	Treat_1_Caffeine	D	A
11	480	0	7	0	Treat_1_Caffeine	D	A
12	481	0	7	0	Treat_1_Caffeine	D	A
13	482	0	7	0	Treat_1_Caffeine	D	A
14	483	0	7	0	Treat_1_Caffeine	D	A
15	484	0	7	0	Treat_1_Caffeine	D	A
16	485	0	7	0	Treat_1_Caffeine	D	A
17	486	0	7	0	Treat_1_Caffeine	D	A
18	487	0	7	0	Treat_1_Caffeine	D	A
19	488	0	7	0	Treat_1_Caffeine	D	A
20	489	0	7	0	Treat_1_Caffeine	D	A
21	490	0	7	0	Treat_1_Caffeine	D	A
22	491	0	7	0	Treat_1_Caffeine	D	A
23	492	0	7	0	Treat_1_Caffeine	D	A
24	493	0	7	0	Treat_1_Caffeine	D	A
25	494	0	7	0	Treat_1_Caffeine	D	A
26	495	0	7	0	Treat_1_Caffeine	D	A
27	496	0	7	0	Treat_1_Caffeine	D	A
28	497	0	7	0	Treat_1_Caffeine	D	A
29	498	0	7	0	Treat_1_Caffeine	D	A
30	499	0	7	0	Treat_1_Caffeine	D	A
1	500	0	1	1	Treat_1_Caffeine	E	A
2	501	0	2	1	Treat_1_Caffeine	E	A
3	502	0	3	1	Treat_1_Caffeine	E	A
4	503	0	7	1	Treat_1_Caffeine	E	A
5	504	0	7	1	Treat_1_Caffeine	E	A
6	505	0	7	0	Treat_1_Caffeine	E	A
7	506	0	7	0	Treat_1_Caffeine	E	A
8	507	0	7	0	Treat_1_Caffeine	E	A
9	508	0	7	0	Treat_1_Caffeine	E	A
10	509	0	7	0	Treat_1_Caffeine	E	A
11	510	0	7	0	Treat_1_Caffeine	E	A
12	511	0	7	0	Treat_1_Caffeine	E	A
13	512	0	7	0	Treat_1_Caffeine	E	A
14	513	0	7	0	Treat_1_Caffeine	E	A
15	514	0	7	0	Treat_1_Caffeine	E	A
16	515	0	7	0	Treat_1_Caffeine	E	A
17	516	0	7	0	Treat_1_Caffeine	E	A
18	517	0	7	0	Treat_1_Caffeine	E	A
19	518	0	7	0	Treat_1_Caffeine	E	A
20	519	0	7	0	Treat_1_Caffeine	E	A
21	520	0	7	0	Treat_1_Caffeine	E	A
22	521	0	7	0	Treat_1_Caffeine	E	A
23	522	0	7	0	Treat_1_Caffeine	E	A
24	523	0	7	0	Treat_1_Caffeine	E	A
25	524	0	7	0	Treat_1_Caffeine	E	A
26	525	0	7	0	Treat_1_Caffeine	E	A
27	526	0	7	0	Treat_1_Caffeine	E	A
28	527	0	7	0	Treat_1_Caffeine	E	A
29	528	0	7	0	Treat_1_Caffeine	E	A
30	529	0	7	0	Treat_1_Caffeine	E	A
1	530	0	1	1	Treat_1_Caffeine	F	A
2	531	0	7	0	Treat_1_Caffeine	F	A
3	532	0	7	0	Treat_1_Caffeine	F	A
4	533	0	7	0	Treat_1_Caffeine	F	A
5	534	0	7	0	Treat_1_Caffeine	F	A
6	535	0	7	0	Treat_1_Caffeine	F	A
7	536	0	7	0	Treat_1_Caffeine	F	A
8	537	0	7	0	Treat_1_Caffeine	F	A
9	538	0	7	0	Treat_1_Caffeine	F	A
10	539	0	7	0	Treat_1_Caffeine	F	A
11	540	0	7	0	Treat_1_Caffeine	F	A
12	541	0	7	0	Treat_1_Caffeine	F	A
13	542	0	7	0	Treat_1_Caffeine	F	A
14	543	0	7	0	Treat_1_Caffeine	F	A
15	544	0	7	0	Treat_1_Caffeine	F	A
16	545	0	7	0	Treat_1_Caffeine	F	A
17	546	0	7	0	Treat_1_Caffeine	F	A
18	547	0	7	0	Treat_1_Caffeine	F	A
19	548	0	7	0	Treat_1_Caffeine	F	A
20	549	0	7	0	Treat_1_Caffeine	F	A
21	550	0	7	0	Treat_1_Caffeine	F	A
22	551	0	7	0	Treat_1_Caffeine	F	A
23	552	0	7	0	Treat_1_Caffeine	F	A
24	553	0	7	0	Treat_1_Caffeine	F	A
25	554	0	7	0	Treat_1_Caffeine	F	A
26	555	0	7	0	Treat_1_Caffeine	F	A
27	556	0	7	0	Treat_1_Caffeine	F	A
28	557	0	7	0	Treat_1_Caffeine	F	A
29	558	0	7	0	Treat_1_Caffeine	F	A
30	559	0	7	0	Treat_1_Caffeine	F	A
1	560	0	1	1	Control	A	B
2	561	0	1	1	Control	A	B
3	562	0	1	1	Control	A	B
4	563	0	7	0	Control	A	B
5	564	0	7	0	Control	A	B
6	565	0	7	0	Control	A	B
7	566	0	7	0	Control	A	B
8	567	0	7	0	Control	A	B
9	568	0	7	0	Control	A	B
10	569	0	7	0	Control	A	B
11	570	0	7	0	Control	A	B
12	571	0	7	0	Control	A	B
13	572	0	7	0	Control	A	B
14	573	0	7	0	Control	A	B
15	574	0	7	0	Control	A	B
16	575	0	7	0	Control	A	B
17	576	0	7	0	Control	A	B
18	577	0	7	0	Control	A	B
19	578	0	7	0	Control	A	B
20	579	0	7	0	Control	A	B
1	580	0	5	1	Control	B	B
2	581	0	7	0	Control	B	B
3	582	0	7	0	Control	B	B
4	583	0	7	0	Control	B	B
5	584	0	7	0	Control	B	B
6	585	0	7	0	Control	B	B
7	586	0	7	0	Control	B	B
8	587	0	7	0	Control	B	B
9	588	0	7	0	Control	B	B
10	589	0	7	0	Control	B	B
11	590	0	7	0	Control	B	B
12	591	0	7	0	Control	B	B
13	592	0	7	0	Control	B	B
14	593	0	7	0	Control	B	B
15	594	0	7	0	Control	B	B
16	595	0	7	0	Control	B	B
17	596	0	7	0	Control	B	B
18	597	0	7	0	Control	B	B
19	598	0	7	0	Control	B	B
20	599	0	7	0	Control	B	B
1	600	0	2	1	Control	C	B
2	601	0	3	1	Control	C	B
3	602	0	6	1	Control	C	B
4	603	0	7	0	Control	C	B
5	604	0	7	0	Control	C	B
6	605	0	7	0	Control	C	B
7	606	0	7	0	Control	C	B
8	607	0	7	0	Control	C	B
9	608	0	7	0	Control	C	B
10	609	0	7	0	Control	C	B
11	610	0	7	0	Control	C	B
12	611	0	7	0	Control	C	B
13	612	0	7	0	Control	C	B
14	613	0	7	0	Control	C	B
15	614	0	7	0	Control	C	B
16	615	0	7	0	Control	C	B
17	616	0	7	0	Control	C	B
18	617	0	7	0	Control	C	B
19	618	0	7	0	Control	C	B
20	619	0	7	0	Control	C	B
1	620	0	7	1	Control	D	B
2	621	0	7	0	Control	D	B
3	622	0	7	0	Control	D	B
4	623	0	7	0	Control	D	B
5	624	0	7	0	Control	D	B
6	625	0	7	0	Control	D	B
7	626	0	7	0	Control	D	B
8	627	0	7	0	Control	D	B
9	628	0	7	0	Control	D	B
10	629	0	7	0	Control	D	B
11	630	0	7	0	Control	D	B
12	631	0	7	0	Control	D	B
13	632	0	7	0	Control	D	B
14	633	0	7	0	Control	D	B
15	634	0	7	0	Control	D	B
16	635	0	7	0	Control	D	B
17	636	0	7	0	Control	D	B
18	637	0	7	0	Control	D	B
19	638	0	7	0	Control	D	B
20	639	0	7	0	Control	D	B
1	640	0	2	1	Control	E	B
2	641	0	3	1	Control	E	B
3	642	0	6	1	Control	E	B
4	643	0	7	0	Control	E	B
5	644	0	7	0	Control	E	B
6	645	0	7	0	Control	E	B
7	646	0	7	0	Control	E	B
8	647	0	7	0	Control	E	B
9	648	0	7	0	Control	E	B
10	649	0	7	0	Control	E	B
11	650	0	7	0	Control	E	B
12	651	0	7	0	Control	E	B
13	652	0	7	0	Control	E	B
14	653	0	7	0	Control	E	B
15	654	0	7	0	Control	E	B
16	655	0	7	0	Control	E	B
17	656	0	7	0	Control	E	B
18	657	0	7	0	Control	E	B
19	658	0	7	0	Control	E	B
20	659	0	7	0	Control	E	B
1	660	0	7	0	Control	F	B
2	661	0	7	0	Control	F	B
3	662	0	7	0	Control	F	B
4	663	0	7	0	Control	F	B
5	664	0	7	0	Control	F	B
6	665	0	7	0	Control	F	B
7	666	0	7	0	Control	F	B
8	667	0	7	0	Control	F	B
9	668	0	7	0	Control	F	B
10	669	0	7	0	Control	F	B
11	670	0	7	0	Control	F	B
12	671	0	7	0	Control	F	B
13	672	0	7	0	Control	F	B
14	673	0	7	0	Control	F	B
15	674	0	7	0	Control	F	B
16	675	0	7	0	Control	F	B
17	676	0	7	0	Control	F	B
18	677	0	7	0	Control	F	B
19	678	0	7	0	Control	F	B
20	679	0	7	0	Control	F	B
1	680	0	7	0	Treat_0_1_Caffeine	A	B
2	681	0	7	0	Treat_0_1_Caffeine	A	B
3	682	0	7	0	Treat_0_1_Caffeine	A	B
4	683	0	7	0	Treat_0_1_Caffeine	A	B
5	684	0	7	0	Treat_0_1_Caffeine	A	B
6	685	0	7	0	Treat_0_1_Caffeine	A	B
7	686	0	7	0	Treat_0_1_Caffeine	A	B
8	687	0	7	0	Treat_0_1_Caffeine	A	B
9	688	0	7	0	Treat_0_1_Caffeine	A	B
10	689	0	7	0	Treat_0_1_Caffeine	A	B
11	690	0	7	0	Treat_0_1_Caffeine	A	B
12	691	0	7	0	Treat_0_1_Caffeine	A	B
13	692	0	7	0	Treat_0_1_Caffeine	A	B
14	693	0	7	0	Treat_0_1_Caffeine	A	B
15	694	0	7	0	Treat_0_1_Caffeine	A	B
16	695	0	7	0	Treat_0_1_Caffeine	A	B
17	696	0	7	0	Treat_0_1_Caffeine	A	B
18	697	0	7	0	Treat_0_1_Caffeine	A	B
19	698	0	7	0	Treat_0_1_Caffeine	A	B
20	699	0	7	0	Treat_0_1_Caffeine	A	B
1	700	0	2	1	Treat_0_1_Caffeine	B	B
2	701	0	7	0	Treat_0_1_Caffeine	B	B
3	702	0	7	0	Treat_0_1_Caffeine	B	B
4	703	0	7	0	Treat_0_1_Caffeine	B	B
5	704	0	7	0	Treat_0_1_Caffeine	B	B
6	705	0	7	0	Treat_0_1_Caffeine	B	B
7	706	0	7	0	Treat_0_1_Caffeine	B	B
8	707	0	7	0	Treat_0_1_Caffeine	B	B
9	708	0	7	0	Treat_0_1_Caffeine	B	B
10	709	0	7	0	Treat_0_1_Caffeine	B	B
11	710	0	7	0	Treat_0_1_Caffeine	B	B
12	711	0	7	0	Treat_0_1_Caffeine	B	B
13	712	0	7	0	Treat_0_1_Caffeine	B	B
14	713	0	7	0	Treat_0_1_Caffeine	B	B
15	714	0	7	0	Treat_0_1_Caffeine	B	B
16	715	0	7	0	Treat_0_1_Caffeine	B	B
17	716	0	7	0	Treat_0_1_Caffeine	B	B
18	717	0	7	0	Treat_0_1_Caffeine	B	B
19	718	0	7	0	Treat_0_1_Caffeine	B	B
20	719	0	7	0	Treat_0_1_Caffeine	B	B
1	720	0	1	1	Treat_0_1_Caffeine	C	B
2	721	0	1	1	Treat_0_1_Caffeine	C	B
3	722	0	1	1	Treat_0_1_Caffeine	C	B
4	723	0	3	1	Treat_0_1_Caffeine	C	B
5	724	0	7	0	Treat_0_1_Caffeine	C	B
6	725	0	7	0	Treat_0_1_Caffeine	C	B
7	726	0	7	0	Treat_0_1_Caffeine	C	B
8	727	0	7	0	Treat_0_1_Caffeine	C	B
9	728	0	7	0	Treat_0_1_Caffeine	C	B
10	729	0	7	0	Treat_0_1_Caffeine	C	B
11	730	0	7	0	Treat_0_1_Caffeine	C	B
12	731	0	7	0	Treat_0_1_Caffeine	C	B
13	732	0	7	0	Treat_0_1_Caffeine	C	B
14	733	0	7	0	Treat_0_1_Caffeine	C	B
15	734	0	7	0	Treat_0_1_Caffeine	C	B
16	735	0	7	0	Treat_0_1_Caffeine	C	B
17	736	0	7	0	Treat_0_1_Caffeine	C	B
18	737	0	7	0	Treat_0_1_Caffeine	C	B
19	738	0	7	0	Treat_0_1_Caffeine	C	B
20	739	0	7	0	Treat_0_1_Caffeine	C	B
1	740	0	3	1	Treat_0_1_Caffeine	D	B
2	741	0	5	1	Treat_0_1_Caffeine	D	B
3	742	0	7	1	Treat_0_1_Caffeine	D	B
4	743	0	7	0	Treat_0_1_Caffeine	D	B
5	744	0	7	0	Treat_0_1_Caffeine	D	B
6	745	0	7	0	Treat_0_1_Caffeine	D	B
7	746	0	7	0	Treat_0_1_Caffeine	D	B
8	747	0	7	0	Treat_0_1_Caffeine	D	B
9	748	0	7	0	Treat_0_1_Caffeine	D	B
10	749	0	7	0	Treat_0_1_Caffeine	D	B
11	750	0	7	0	Treat_0_1_Caffeine	D	B
12	751	0	7	0	Treat_0_1_Caffeine	D	B
13	752	0	7	0	Treat_0_1_Caffeine	D	B
14	753	0	7	0	Treat_0_1_Caffeine	D	B
15	754	0	7	0	Treat_0_1_Caffeine	D	B
16	755	0	7	0	Treat_0_1_Caffeine	D	B
17	756	0	7	0	Treat_0_1_Caffeine	D	B
18	757	0	7	0	Treat_0_1_Caffeine	D	B
19	758	0	7	0	Treat_0_1_Caffeine	D	B
20	759	0	7	0	Treat_0_1_Caffeine	D	B
1	760	0	3	1	Treat_0_1_Caffeine	E	B
2	761	0	7	0	Treat_0_1_Caffeine	E	B
3	762	0	7	0	Treat_0_1_Caffeine	E	B
4	763	0	7	0	Treat_0_1_Caffeine	E	B
5	764	0	7	0	Treat_0_1_Caffeine	E	B
6	765	0	7	0	Treat_0_1_Caffeine	E	B
7	766	0	7	0	Treat_0_1_Caffeine	E	B
8	767	0	7	0	Treat_0_1_Caffeine	E	B
9	768	0	7	0	Treat_0_1_Caffeine	E	B
10	769	0	7	0	Treat_0_1_Caffeine	E	B
11	770	0	7	0	Treat_0_1_Caffeine	E	B
12	771	0	7	0	Treat_0_1_Caffeine	E	B
13	772	0	7	0	Treat_0_1_Caffeine	E	B
14	773	0	7	0	Treat_0_1_Caffeine	E	B
15	774	0	7	0	Treat_0_1_Caffeine	E	B
16	775	0	7	0	Treat_0_1_Caffeine	E	B
17	776	0	7	0	Treat_0_1_Caffeine	E	B
18	777	0	7	0	Treat_0_1_Caffeine	E	B
19	778	0	7	0	Treat_0_1_Caffeine	E	B
20	779	0	7	0	Treat_0_1_Caffeine	E	B
1	780	0	1	1	Treat_0_1_Caffeine	F	B
2	781	0	7	0	Treat_0_1_Caffeine	F	B
3	782	0	7	0	Treat_0_1_Caffeine	F	B
4	783	0	7	0	Treat_0_1_Caffeine	F	B
5	784	0	7	0	Treat_0_1_Caffeine	F	B
6	785	0	7	0	Treat_0_1_Caffeine	F	B
7	786	0	7	0	Treat_0_1_Caffeine	F	B
8	787	0	7	0	Treat_0_1_Caffeine	F	B
9	788	0	7	0	Treat_0_1_Caffeine	F	B
10	789	0	7	0	Treat_0_1_Caffeine	F	B
11	790	0	7	0	Treat_0_1_Caffeine	F	B
12	791	0	7	0	Treat_0_1_Caffeine	F	B
13	792	0	7	0	Treat_0_1_Caffeine	F	B
14	793	0	7	0	Treat_0_1_Caffeine	F	B
15	794	0	7	0	Treat_0_1_Caffeine	F	B
16	795	0	7	0	Treat_0_1_Caffeine	F	B
17	796	0	7	0	Treat_0_1_Caffeine	F	B
18	797	0	7	0	Treat_0_1_Caffeine	F	B
19	798	0	7	0	Treat_0_1_Caffeine	F	B
20	799	0	7	0	Treat_0_1_Caffeine	F	B
1	800	0	1	1	Treat_1_Caffeine	A	B
2	801	0	1	1	Treat_1_Caffeine	A	B
3	802	0	1	1	Treat_1_Caffeine	A	B
4	803	0	1	1	Treat_1_Caffeine	A	B
5	804	0	2	1	Treat_1_Caffeine	A	B
6	805	0	7	0	Treat_1_Caffeine	A	B
7	806	0	7	0	Treat_1_Caffeine	A	B
8	807	0	7	0	Treat_1_Caffeine	A	B
9	808	0	7	0	Treat_1_Caffeine	A	B
10	809	0	7	0	Treat_1_Caffeine	A	B
11	810	0	7	0	Treat_1_Caffeine	A	B
12	811	0	7	0	Treat_1_Caffeine	A	B
13	812	0	7	0	Treat_1_Caffeine	A	B
14	813	0	7	0	Treat_1_Caffeine	A	B
15	814	0	7	0	Treat_1_Caffeine	A	B
16	815	0	7	0	Treat_1_Caffeine	A	B
17	816	0	7	0	Treat_1_Caffeine	A	B
18	817	0	7	0	Treat_1_Caffeine	A	B
19	818	0	7	0	Treat_1_Caffeine	A	B
20	819	0	7	0	Treat_1_Caffeine	A	B
1	820	0	1	1	Treat_1_Caffeine	B	B
2	821	0	3	1	Treat_1_Caffeine	B	B
3	822	0	7	0	Treat_1_Caffeine	B	B
4	823	0	7	0	Treat_1_Caffeine	B	B
5	824	0	7	0	Treat_1_Caffeine	B	B
6	825	0	7	0	Treat_1_Caffeine	B	B
7	826	0	7	0	Treat_1_Caffeine	B	B
8	827	0	7	0	Treat_1_Caffeine	B	B
9	828	0	7	0	Treat_1_Caffeine	B	B
10	829	0	7	0	Treat_1_Caffeine	B	B
11	830	0	7	0	Treat_1_Caffeine	B	B
12	831	0	7	0	Treat_1_Caffeine	B	B
13	832	0	7	0	Treat_1_Caffeine	B	B
14	833	0	7	0	Treat_1_Caffeine	B	B
15	834	0	7	0	Treat_1_Caffeine	B	B
16	835	0	7	0	Treat_1_Caffeine	B	B
17	836	0	7	0	Treat_1_Caffeine	B	B
18	837	0	7	0	Treat_1_Caffeine	B	B
19	838	0	7	0	Treat_1_Caffeine	B	B
20	839	0	7	0	Treat_1_Caffeine	B	B
1	840	0	1	1	Treat_1_Caffeine	C	B
2	841	0	2	1	Treat_1_Caffeine	C	B
3	842	0	2	1	Treat_1_Caffeine	C	B
4	843	0	2	1	Treat_1_Caffeine	C	B
5	844	0	2	1	Treat_1_Caffeine	C	B
6	845	0	2	1	Treat_1_Caffeine	C	B
7	846	0	7	0	Treat_1_Caffeine	C	B
8	847	0	7	0	Treat_1_Caffeine	C	B
9	848	0	7	0	Treat_1_Caffeine	C	B
10	849	0	7	0	Treat_1_Caffeine	C	B
11	850	0	7	0	Treat_1_Caffeine	C	B
12	851	0	7	0	Treat_1_Caffeine	C	B
13	852	0	7	0	Treat_1_Caffeine	C	B
14	853	0	7	0	Treat_1_Caffeine	C	B
15	854	0	7	0	Treat_1_Caffeine	C	B
16	855	0	7	0	Treat_1_Caffeine	C	B
17	856	0	7	0	Treat_1_Caffeine	C	B
18	857	0	7	0	Treat_1_Caffeine	C	B
19	858	0	7	0	Treat_1_Caffeine	C	B
20	859	0	7	0	Treat_1_Caffeine	C	B
1	860	0	1	1	Treat_1_Caffeine	D	B
2	861	0	1	1	Treat_1_Caffeine	D	B
3	862	0	3	1	Treat_1_Caffeine	D	B
4	863	0	3	1	Treat_1_Caffeine	D	B
5	864	0	5	1	Treat_1_Caffeine	D	B
6	865	0	7	0	Treat_1_Caffeine	D	B
7	866	0	7	0	Treat_1_Caffeine	D	B
8	867	0	7	0	Treat_1_Caffeine	D	B
9	868	0	7	0	Treat_1_Caffeine	D	B
10	869	0	7	0	Treat_1_Caffeine	D	B
11	870	0	7	0	Treat_1_Caffeine	D	B
12	871	0	7	0	Treat_1_Caffeine	D	B
13	872	0	7	0	Treat_1_Caffeine	D	B
14	873	0	7	0	Treat_1_Caffeine	D	B
15	874	0	7	0	Treat_1_Caffeine	D	B
16	875	0	7	0	Treat_1_Caffeine	D	B
17	876	0	7	0	Treat_1_Caffeine	D	B
18	877	0	7	0	Treat_1_Caffeine	D	B
19	878	0	7	0	Treat_1_Caffeine	D	B
20	879	0	7	0	Treat_1_Caffeine	D	B
1	880	0	1	1	Treat_1_Caffeine	E	B
2	881	0	1	1	Treat_1_Caffeine	E	B
3	882	0	3	1	Treat_1_Caffeine	E	B
4	883	0	3	1	Treat_1_Caffeine	E	B
5	884	0	7	1	Treat_1_Caffeine	E	B
6	885	0	7	0	Treat_1_Caffeine	E	B
7	886	0	7	0	Treat_1_Caffeine	E	B
8	887	0	7	0	Treat_1_Caffeine	E	B
9	888	0	7	0	Treat_1_Caffeine	E	B
10	889	0	7	0	Treat_1_Caffeine	E	B
11	890	0	7	0	Treat_1_Caffeine	E	B
12	891	0	7	0	Treat_1_Caffeine	E	B
13	892	0	7	0	Treat_1_Caffeine	E	B
14	893	0	7	0	Treat_1_Caffeine	E	B
15	894	0	7	0	Treat_1_Caffeine	E	B
16	895	0	7	0	Treat_1_Caffeine	E	B
17	896	0	7	0	Treat_1_Caffeine	E	B
18	897	0	7	0	Treat_1_Caffeine	E	B
19	898	0	7	0	Treat_1_Caffeine	E	B
20	899	0	7	0	Treat_1_Caffeine	E	B
1	900	0	7	1	Treat_1_Caffeine	F	B
2	901	0	7	0	Treat_1_Caffeine	F	B
3	902	0	7	0	Treat_1_Caffeine	F	B
4	903	0	7	0	Treat_1_Caffeine	F	B
5	904	0	7	0	Treat_1_Caffeine	F	B
6	905	0	7	0	Treat_1_Caffeine	F	B
7	906	0	7	0	Treat_1_Caffeine	F	B
8	907	0	7	0	Treat_1_Caffeine	F	B
9	908	0	7	0	Treat_1_Caffeine	F	B
10	909	0	7	0	Treat_1_Caffeine	F	B
11	910	0	7	0	Treat_1_Caffeine	F	B
12	911	0	7	0	Treat_1_Caffeine	F	B
13	912	0	7	0	Treat_1_Caffeine	F	B
14	913	0	7	0	Treat_1_Caffeine	F	B
15	914	0	7	0	Treat_1_Caffeine	F	B
16	915	0	7	0	Treat_1_Caffeine	F	B
17	916	0	7	0	Treat_1_Caffeine	F	B
18	917	0	7	0	Treat_1_Caffeine	F	B
19	918	0	7	0	Treat_1_Caffeine	F	B
20	919	0	7	0	Treat_1_Caffeine	F	B

## Sheet: Figure2-B
Source data for Figure 2-B
Survival probability of microbiota-deprived bees challenged with Serratia marcescens kz19 after caffeine treatment
Bee_number	Bee	Start	Stop	Death	Treatment	Challenge	Cup	Colony
1	1	0	4	1	Control	No_Ser	A	A
2	2	0	5	1	Control	No_Ser	A	A
3	3	0	5	1	Control	No_Ser	A	A
4	4	0	6	1	Control	No_Ser	A	A
5	5	0	6	1	Control	No_Ser	A	A
6	6	0	6	1	Control	No_Ser	A	A
7	7	0	7	0	Control	No_Ser	A	A
8	8	0	7	0	Control	No_Ser	A	A
9	9	0	7	0	Control	No_Ser	A	A
10	10	0	7	0	Control	No_Ser	A	A
11	11	0	7	0	Control	No_Ser	A	A
12	12	0	7	0	Control	No_Ser	A	A
13	13	0	7	0	Control	No_Ser	A	A
14	14	0	7	0	Control	No_Ser	A	A
15	15	0	7	0	Control	No_Ser	A	A
16	16	0	7	0	Control	No_Ser	A	A
17	17	0	7	0	Control	No_Ser	A	A
18	18	0	7	0	Control	No_Ser	A	A
19	19	0	7	0	Control	No_Ser	A	A
20	20	0	7	0	Control	No_Ser	A	A
21	21	0	7	0	Control	No_Ser	A	A
22	22	0	7	0	Control	No_Ser	A	A
23	23	0	7	0	Control	No_Ser	A	A
24	24	0	7	0	Control	No_Ser	A	A
25	25	0	7	0	Control	No_Ser	A	A
1	26	0	2	1	Control	No_Ser	B	A
2	27	0	4	1	Control	No_Ser	B	A
3	28	0	4	1	Control	No_Ser	B	A
4	29	0	4	1	Control	No_Ser	B	A
5	30	0	5	1	Control	No_Ser	B	A
6	31	0	6	1	Control	No_Ser	B	A
7	32	0	6	1	Control	No_Ser	B	A
8	33	0	7	1	Control	No_Ser	B	A
9	34	0	7	0	Control	No_Ser	B	A
10	35	0	7	0	Control	No_Ser	B	A
11	36	0	7	0	Control	No_Ser	B	A
12	37	0	7	0	Control	No_Ser	B	A
13	38	0	7	0	Control	No_Ser	B	A
14	39	0	7	0	Control	No_Ser	B	A
15	40	0	7	0	Control	No_Ser	B	A
16	41	0	7	0	Control	No_Ser	B	A
17	42	0	7	0	Control	No_Ser	B	A
18	43	0	7	0	Control	No_Ser	B	A
19	44	0	7	0	Control	No_Ser	B	A
20	45	0	7	0	Control	No_Ser	B	A
21	46	0	7	0	Control	No_Ser	B	A
22	47	0	7	0	Control	No_Ser	B	A
23	48	0	7	0	Control	No_Ser	B	A
24	49	0	7	0	Control	No_Ser	B	A
25	50	0	7	0	Control	No_Ser	B	A
1	51	0	6	1	Control	No_Ser	C	A
2	52	0	7	0	Control	No_Ser	C	A
3	53	0	7	0	Control	No_Ser	C	A
4	54	0	7	0	Control	No_Ser	C	A
5	55	0	7	0	Control	No_Ser	C	A
6	56	0	7	0	Control	No_Ser	C	A
7	57	0	7	0	Control	No_Ser	C	A
8	58	0	7	0	Control	No_Ser	C	A
9	59	0	7	0	Control	No_Ser	C	A
10	60	0	7	0	Control	No_Ser	C	A
11	61	0	7	0	Control	No_Ser	C	A
12	62	0	7	0	Control	No_Ser	C	A
13	63	0	7	0	Control	No_Ser	C	A
14	64	0	7	0	Control	No_Ser	C	A
15	65	0	7	0	Control	No_Ser	C	A
16	66	0	7	0	Control	No_Ser	C	A
17	67	0	7	0	Control	No_Ser	C	A
18	68	0	7	0	Control	No_Ser	C	A
19	69	0	7	0	Control	No_Ser	C	A
20	70	0	7	0	Control	No_Ser	C	A
21	71	0	7	0	Control	No_Ser	C	A
22	72	0	7	0	Control	No_Ser	C	A
23	73	0	7	0	Control	No_Ser	C	A
24	74	0	7	0	Control	No_Ser	C	A
25	75	0	7	0	MD_01_Caf	No_Ser	A	A
1	76	0	4	1	MD_01_Caf	No_Ser	A	A
2	77	0	6	1	MD_01_Caf	No_Ser	A	A
3	78	0	7	0	MD_01_Caf	No_Ser	A	A
4	79	0	7	0	MD_01_Caf	No_Ser	A	A
5	80	0	7	0	MD_01_Caf	No_Ser	A	A
6	81	0	7	0	MD_01_Caf	No_Ser	A	A
7	82	0	7	0	MD_01_Caf	No_Ser	A	A
8	83	0	7	0	MD_01_Caf	No_Ser	A	A
9	84	0	7	0	MD_01_Caf	No_Ser	A	A
10	85	0	7	0	MD_01_Caf	No_Ser	A	A
11	86	0	7	0	MD_01_Caf	No_Ser	A	A
12	87	0	7	0	MD_01_Caf	No_Ser	A	A
13	88	0	7	0	MD_01_Caf	No_Ser	A	A
14	89	0	7	0	MD_01_Caf	No_Ser	A	A
15	90	0	7	0	MD_01_Caf	No_Ser	A	A
16	91	0	7	0	MD_01_Caf	No_Ser	A	A
17	92	0	7	0	MD_01_Caf	No_Ser	A	A
18	93	0	7	0	MD_01_Caf	No_Ser	A	A
19	94	0	7	0	MD_01_Caf	No_Ser	A	A
20	95	0	7	0	MD_01_Caf	No_Ser	A	A
21	96	0	7	0	MD_01_Caf	No_Ser	A	A
22	97	0	7	0	MD_01_Caf	No_Ser	A	A
23	98	0	7	0	MD_01_Caf	No_Ser	A	A
24	99	0	7	0	MD_01_Caf	No_Ser	A	A
25	100	0	7	0	MD_01_Caf	No_Ser	A	A
1	101	0	2	1	MD_01_Caf	No_Ser	B	A
2	102	0	3	1	MD_01_Caf	No_Ser	B	A
3	103	0	3	1	MD_01_Caf	No_Ser	B	A
4	104	0	3	1	MD_01_Caf	No_Ser	B	A
5	105	0	3	1	MD_01_Caf	No_Ser	B	A
6	106	0	3	1	MD_01_Caf	No_Ser	B	A
7	107	0	3	1	MD_01_Caf	No_Ser	B	A
8	108	0	3	1	MD_01_Caf	No_Ser	B	A
9	109	0	4	1	MD_01_Caf	No_Ser	B	A
10	110	0	4	1	MD_01_Caf	No_Ser	B	A
11	111	0	4	1	MD_01_Caf	No_Ser	B	A
12	112	0	4	1	MD_01_Caf	No_Ser	B	A
13	113	0	4	1	MD_01_Caf	No_Ser	B	A
14	114	0	4	1	MD_01_Caf	No_Ser	B	A
15	115	0	5	1	MD_01_Caf	No_Ser	B	A
16	116	0	5	1	MD_01_Caf	No_Ser	B	A
17	117	0	5	1	MD_01_Caf	No_Ser	B	A
18	118	0	5	1	MD_01_Caf	No_Ser	B	A
19	119	0	5	1	MD_01_Caf	No_Ser	B	A
20	120	0	6	1	MD_01_Caf	No_Ser	B	A
21	121	0	7	0	MD_01_Caf	No_Ser	B	A
22	122	0	7	0	MD_01_Caf	No_Ser	B	A
23	123	0	7	0	MD_01_Caf	No_Ser	B	A
24	124	0	7	0	MD_01_Caf	No_Ser	B	A
1	125	0	6	1	MD_01_Caf	No_Ser	C	A
2	126	0	6	1	MD_01_Caf	No_Ser	C	A
3	127	0	7	1	MD_01_Caf	No_Ser	C	A
4	128	0	7	0	MD_01_Caf	No_Ser	C	A
5	129	0	7	0	MD_01_Caf	No_Ser	C	A
6	130	0	7	0	MD_01_Caf	No_Ser	C	A
7	131	0	7	0	MD_01_Caf	No_Ser	C	A
8	132	0	7	0	MD_01_Caf	No_Ser	C	A
9	133	0	7	0	MD_01_Caf	No_Ser	C	A
10	134	0	7	0	MD_01_Caf	No_Ser	C	A
11	135	0	7	0	MD_01_Caf	No_Ser	C	A
12	136	0	7	0	MD_01_Caf	No_Ser	C	A
13	137	0	7	0	MD_01_Caf	No_Ser	C	A
14	138	0	7	0	MD_01_Caf	No_Ser	C	A
15	139	0	7	0	MD_01_Caf	No_Ser	C	A
16	140	0	7	0	MD_01_Caf	No_Ser	C	A
17	141	0	7	0	MD_01_Caf	No_Ser	C	A
18	142	0	7	0	MD_01_Caf	No_Ser	C	A
19	143	0	7	0	MD_01_Caf	No_Ser	C	A
20	144	0	7	0	MD_01_Caf	No_Ser	C	A
21	145	0	7	0	MD_01_Caf	No_Ser	C	A
22	146	0	7	0	MD_01_Caf	No_Ser	C	A
23	147	0	7	0	MD_01_Caf	No_Ser	C	A
24	148	0	7	0	MD_01_Caf	No_Ser	C	A
25	149	0	7	0	MD_01_Caf	No_Ser	C	A
1	150	0	1	1	MD_1_Caf	No_Ser	A	A
2	151	0	2	1	MD_1_Caf	No_Ser	A	A
3	152	0	2	1	MD_1_Caf	No_Ser	A	A
4	153	0	4	1	MD_1_Caf	No_Ser	A	A
5	154	0	4	1	MD_1_Caf	No_Ser	A	A
6	155	0	4	1	MD_1_Caf	No_Ser	A	A
7	156	0	4	1	MD_1_Caf	No_Ser	A	A
8	157	0	5	1	MD_1_Caf	No_Ser	A	A
9	158	0	5	1	MD_1_Caf	No_Ser	A	A
10	159	0	5	1	MD_1_Caf	No_Ser	A	A
11	160	0	6	1	MD_1_Caf	No_Ser	A	A
12	161	0	6	1	MD_1_Caf	No_Ser	A	A
13	162	0	6	1	MD_1_Caf	No_Ser	A	A
14	163	0	6	1	MD_1_Caf	No_Ser	A	A
15	164	0	6	1	MD_1_Caf	No_Ser	A	A
16	165	0	6	1	MD_1_Caf	No_Ser	A	A
17	166	0	6	1	MD_1_Caf	No_Ser	A	A
18	167	0	7	1	MD_1_Caf	No_Ser	A	A
19	168	0	7	0	MD_1_Caf	No_Ser	A	A
20	169	0	7	0	MD_1_Caf	No_Ser	A	A
21	170	0	7	0	MD_1_Caf	No_Ser	A	A
22	171	0	7	0	MD_1_Caf	No_Ser	A	A
23	172	0	7	0	MD_1_Caf	No_Ser	A	A
24	173	0	7	0	MD_1_Caf	No_Ser	A	A
25	174	0	7	0	MD_1_Caf	No_Ser	A	A
1	175	0	2	1	MD_1_Caf	No_Ser	B	A
2	176	0	3	1	MD_1_Caf	No_Ser	B	A
3	177	0	4	1	MD_1_Caf	No_Ser	B	A
4	178	0	4	1	MD_1_Caf	No_Ser	B	A
5	179	0	4	1	MD_1_Caf	No_Ser	B	A
6	180	0	4	1	MD_1_Caf	No_Ser	B	A
7	181	0	5	1	MD_1_Caf	No_Ser	B	A
8	182	0	5	1	MD_1_Caf	No_Ser	B	A
9	183	0	6	1	MD_1_Caf	No_Ser	B	A
10	184	0	7	0	MD_1_Caf	No_Ser	B	A
11	185	0	7	0	MD_1_Caf	No_Ser	B	A
12	186	0	7	0	MD_1_Caf	No_Ser	B	A
13	187	0	7	0	MD_1_Caf	No_Ser	B	A
14	188	0	7	0	MD_1_Caf	No_Ser	B	A
15	189	0	7	0	MD_1_Caf	No_Ser	B	A
16	190	0	7	0	MD_1_Caf	No_Ser	B	A
17	191	0	7	0	MD_1_Caf	No_Ser	B	A
18	192	0	7	0	MD_1_Caf	No_Ser	B	A
19	193	0	7	0	MD_1_Caf	No_Ser	B	A
20	194	0	7	0	MD_1_Caf	No_Ser	B	A
21	195	0	7	0	MD_1_Caf	No_Ser	B	A
22	196	0	7	0	MD_1_Caf	No_Ser	B	A
23	197	0	7	0	MD_1_Caf	No_Ser	B	A
24	198	0	7	0	MD_1_Caf	No_Ser	B	A
25	199	0	7	0	MD_1_Caf	No_Ser	B	A
1	200	0	1	1	MD_1_Caf	No_Ser	C	A
2	201	0	4	1	MD_1_Caf	No_Ser	C	A
3	202	0	5	1	MD_1_Caf	No_Ser	C	A
4	203	0	5	1	MD_1_Caf	No_Ser	C	A
5	204	0	6	1	MD_1_Caf	No_Ser	C	A
6	205	0	6	1	MD_1_Caf	No_Ser	C	A
7	206	0	6	1	MD_1_Caf	No_Ser	C	A
8	207	0	6	1	MD_1_Caf	No_Ser	C	A
9	208	0	6	1	MD_1_Caf	No_Ser	C	A
10	209	0	7	1	MD_1_Caf	No_Ser	C	A
11	210	0	7	0	MD_1_Caf	No_Ser	C	A
12	211	0	7	0	MD_1_Caf	No_Ser	C	A
13	212	0	7	0	MD_1_Caf	No_Ser	C	A
14	213	0	7	0	MD_1_Caf	No_Ser	C	A
15	214	0	7	0	MD_1_Caf	No_Ser	C	A
16	215	0	7	0	MD_1_Caf	No_Ser	C	A
17	216	0	7	0	MD_1_Caf	No_Ser	C	A
18	217	0	7	0	MD_1_Caf	No_Ser	C	A
19	218	0	7	0	MD_1_Caf	No_Ser	C	A
20	219	0	7	0	MD_1_Caf	No_Ser	C	A
21	220	0	7	0	MD_1_Caf	No_Ser	C	A
22	221	0	7	0	MD_1_Caf	No_Ser	C	A
23	222	0	7	0	MD_1_Caf	No_Ser	C	A
24	223	0	7	0	MD_1_Caf	No_Ser	C	A
1	224	0	1	1	Ser_MD_Control	Yes_Ser	A	A
2	225	0	2	1	Ser_MD_Control	Yes_Ser	A	A
3	226	0	2	1	Ser_MD_Control	Yes_Ser	A	A
4	227	0	2	1	Ser_MD_Control	Yes_Ser	A	A
5	228	0	2	1	Ser_MD_Control	Yes_Ser	A	A
6	229	0	2	1	Ser_MD_Control	Yes_Ser	A	A
7	230	0	2	1	Ser_MD_Control	Yes_Ser	A	A
8	231	0	3	1	Ser_MD_Control	Yes_Ser	A	A
9	232	0	3	1	Ser_MD_Control	Yes_Ser	A	A
10	233	0	4	1	Ser_MD_Control	Yes_Ser	A	A
11	234	0	4	1	Ser_MD_Control	Yes_Ser	A	A
12	235	0	4	1	Ser_MD_Control	Yes_Ser	A	A
13	236	0	4	1	Ser_MD_Control	Yes_Ser	A	A
14	237	0	4	1	Ser_MD_Control	Yes_Ser	A	A
15	238	0	5	1	Ser_MD_Control	Yes_Ser	A	A
16	239	0	5	1	Ser_MD_Control	Yes_Ser	A	A
17	240	0	5	1	Ser_MD_Control	Yes_Ser	A	A
18	241	0	6	1	Ser_MD_Control	Yes_Ser	A	A
19	242	0	7	1	Ser_MD_Control	Yes_Ser	A	A
20	243	0	7	0	Ser_MD_Control	Yes_Ser	A	A
21	244	0	7	0	Ser_MD_Control	Yes_Ser	A	A
22	245	0	7	0	Ser_MD_Control	Yes_Ser	A	A
23	246	0	7	0	Ser_MD_Control	Yes_Ser	A	A
24	247	0	7	0	Ser_MD_Control	Yes_Ser	A	A
25	248	0	7	0	Ser_MD_Control	Yes_Ser	A	A
1	249	0	1	1	Ser_MD_Control	Yes_Ser	B	A
2	250	0	2	1	Ser_MD_Control	Yes_Ser	B	A
3	251	0	2	1	Ser_MD_Control	Yes_Ser	B	A
4	252	0	2	1	Ser_MD_Control	Yes_Ser	B	A
5	253	0	4	1	Ser_MD_Control	Yes_Ser	B	A
6	254	0	4	1	Ser_MD_Control	Yes_Ser	B	A
7	255	0	4	1	Ser_MD_Control	Yes_Ser	B	A
8	256	0	4	1	Ser_MD_Control	Yes_Ser	B	A
9	257	0	4	1	Ser_MD_Control	Yes_Ser	B	A
10	258	0	5	1	Ser_MD_Control	Yes_Ser	B	A
11	259	0	6	1	Ser_MD_Control	Yes_Ser	B	A
12	260	0	6	1	Ser_MD_Control	Yes_Ser	B	A
13	261	0	6	1	Ser_MD_Control	Yes_Ser	B	A
14	262	0	6	1	Ser_MD_Control	Yes_Ser	B	A
15	263	0	6	1	Ser_MD_Control	Yes_Ser	B	A
16	264	0	6	1	Ser_MD_Control	Yes_Ser	B	A
17	265	0	7	1	Ser_MD_Control	Yes_Ser	B	A
18	266	0	7	1	Ser_MD_Control	Yes_Ser	B	A
19	267	0	7	1	Ser_MD_Control	Yes_Ser	B	A
20	268	0	7	0	Ser_MD_Control	Yes_Ser	B	A
21	269	0	7	0	Ser_MD_Control	Yes_Ser	B	A
22	270	0	7	0	Ser_MD_Control	Yes_Ser	B	A
23	271	0	7	0	Ser_MD_Control	Yes_Ser	B	A
24	272	0	7	0	Ser_MD_Control	Yes_Ser	B	A
25	273	0	7	0	Ser_MD_Control	Yes_Ser	B	A
1	274	0	2	1	Ser_MD_Control	Yes_Ser	C	A
2	275	0	2	1	Ser_MD_Control	Yes_Ser	C	A
3	276	0	3	1	Ser_MD_Control	Yes_Ser	C	A
4	277	0	4	1	Ser_MD_Control	Yes_Ser	C	A
5	278	0	4	1	Ser_MD_Control	Yes_Ser	C	A
6	279	0	4	1	Ser_MD_Control	Yes_Ser	C	A
7	280	0	4	1	Ser_MD_Control	Yes_Ser	C	A
8	281	0	4	1	Ser_MD_Control	Yes_Ser	C	A
9	282	0	5	1	Ser_MD_Control	Yes_Ser	C	A
10	283	0	7	1	Ser_MD_Control	Yes_Ser	C	A
11	284	0	7	0	Ser_MD_Control	Yes_Ser	C	A
12	285	0	7	0	Ser_MD_Control	Yes_Ser	C	A
13	286	0	7	0	Ser_MD_Control	Yes_Ser	C	A
14	287	0	7	0	Ser_MD_Control	Yes_Ser	C	A
15	288	0	7	0	Ser_MD_Control	Yes_Ser	C	A
16	289	0	7	0	Ser_MD_Control	Yes_Ser	C	A
17	290	0	7	0	Ser_MD_Control	Yes_Ser	C	A
18	291	0	7	0	Ser_MD_Control	Yes_Ser	C	A
19	292	0	7	0	Ser_MD_Control	Yes_Ser	C	A
20	293	0	7	0	Ser_MD_Control	Yes_Ser	C	A
21	294	0	7	0	Ser_MD_Control	Yes_Ser	C	A
22	295	0	7	0	Ser_MD_Control	Yes_Ser	C	A
23	296	0	7	0	Ser_MD_Control	Yes_Ser	C	A
24	297	0	7	0	Ser_MD_Control	Yes_Ser	C	A
1	298	0	2	1	Ser_MD_01_Caf	Yes_Ser	A	A
2	299	0	2	1	Ser_MD_01_Caf	Yes_Ser	A	A
3	300	0	3	1	Ser_MD_01_Caf	Yes_Ser	A	A
4	301	0	4	1	Ser_MD_01_Caf	Yes_Ser	A	A
5	302	0	4	1	Ser_MD_01_Caf	Yes_Ser	A	A
6	303	0	4	1	Ser_MD_01_Caf	Yes_Ser	A	A
7	304	0	4	1	Ser_MD_01_Caf	Yes_Ser	A	A
8	305	0	4	1	Ser_MD_01_Caf	Yes_Ser	A	A
9	306	0	4	1	Ser_MD_01_Caf	Yes_Ser	A	A
10	307	0	4	1	Ser_MD_01_Caf	Yes_Ser	A	A
11	308	0	4	1	Ser_MD_01_Caf	Yes_Ser	A	A
12	309	0	4	1	Ser_MD_01_Caf	Yes_Ser	A	A
13	310	0	5	1	Ser_MD_01_Caf	Yes_Ser	A	A
14	311	0	5	1	Ser_MD_01_Caf	Yes_Ser	A	A
15	312	0	5	1	Ser_MD_01_Caf	Yes_Ser	A	A
16	313	0	6	1	Ser_MD_01_Caf	Yes_Ser	A	A
17	314	0	6	1	Ser_MD_01_Caf	Yes_Ser	A	A
18	315	0	6	1	Ser_MD_01_Caf	Yes_Ser	A	A
19	316	0	7	1	Ser_MD_01_Caf	Yes_Ser	A	A
20	317	0	7	0	Ser_MD_01_Caf	Yes_Ser	A	A
21	318	0	7	0	Ser_MD_01_Caf	Yes_Ser	A	A
22	319	0	7	0	Ser_MD_01_Caf	Yes_Ser	A	A
23	320	0	7	0	Ser_MD_01_Caf	Yes_Ser	A	A
24	321	0	7	0	Ser_MD_01_Caf	Yes_Ser	A	A
25	322	0	7	0	Ser_MD_01_Caf	Yes_Ser	A	A
1	323	0	2	1	Ser_MD_01_Caf	Yes_Ser	B	A
2	324	0	3	1	Ser_MD_01_Caf	Yes_Ser	B	A
3	325	0	3	1	Ser_MD_01_Caf	Yes_Ser	B	A
4	326	0	3	1	Ser_MD_01_Caf	Yes_Ser	B	A
5	327	0	3	1	Ser_MD_01_Caf	Yes_Ser	B	A
6	328	0	3	1	Ser_MD_01_Caf	Yes_Ser	B	A
7	329	0	3	1	Ser_MD_01_Caf	Yes_Ser	B	A
8	330	0	4	1	Ser_MD_01_Caf	Yes_Ser	B	A
9	331	0	4	1	Ser_MD_01_Caf	Yes_Ser	B	A
10	332	0	4	1	Ser_MD_01_Caf	Yes_Ser	B	A
11	333	0	4	1	Ser_MD_01_Caf	Yes_Ser	B	A
12	334	0	4	1	Ser_MD_01_Caf	Yes_Ser	B	A
13	335	0	5	1	Ser_MD_01_Caf	Yes_Ser	B	A
14	336	0	5	1	Ser_MD_01_Caf	Yes_Ser	B	A
15	337	0	6	1	Ser_MD_01_Caf	Yes_Ser	B	A
16	338	0	6	1	Ser_MD_01_Caf	Yes_Ser	B	A
17	339	0	6	1	Ser_MD_01_Caf	Yes_Ser	B	A
18	340	0	6	1	Ser_MD_01_Caf	Yes_Ser	B	A
19	341	0	6	1	Ser_MD_01_Caf	Yes_Ser	B	A
20	342	0	6	1	Ser_MD_01_Caf	Yes_Ser	B	A
21	343	0	6	1	Ser_MD_01_Caf	Yes_Ser	B	A
22	344	0	6	1	Ser_MD_01_Caf	Yes_Ser	B	A
23	345	0	7	1	Ser_MD_01_Caf	Yes_Ser	B	A
24	346	0	7	0	Ser_MD_01_Caf	Yes_Ser	B	A
1	347	0	2	1	Ser_MD_01_Caf	Yes_Ser	C	A
2	348	0	2	1	Ser_MD_01_Caf	Yes_Ser	C	A
3	349	0	3	1	Ser_MD_01_Caf	Yes_Ser	C	A
4	350	0	3	1	Ser_MD_01_Caf	Yes_Ser	C	A
5	351	0	4	1	Ser_MD_01_Caf	Yes_Ser	C	A
6	352	0	4	1	Ser_MD_01_Caf	Yes_Ser	C	A
7	353	0	4	1	Ser_MD_01_Caf	Yes_Ser	C	A
8	354	0	4	1	Ser_MD_01_Caf	Yes_Ser	C	A
9	355	0	4	1	Ser_MD_01_Caf	Yes_Ser	C	A
10	356	0	4	1	Ser_MD_01_Caf	Yes_Ser	C	A
11	357	0	4	1	Ser_MD_01_Caf	Yes_Ser	C	A
12	358	0	4	1	Ser_MD_01_Caf	Yes_Ser	C	A
13	359	0	5	1	Ser_MD_01_Caf	Yes_Ser	C	A
14	360	0	5	1	Ser_MD_01_Caf	Yes_Ser	C	A
15	361	0	5	1	Ser_MD_01_Caf	Yes_Ser	C	A
16	362	0	5	1	Ser_MD_01_Caf	Yes_Ser	C	A
17	363	0	6	1	Ser_MD_01_Caf	Yes_Ser	C	A
18	364	0	6	1	Ser_MD_01_Caf	Yes_Ser	C	A
19	365	0	7	1	Ser_MD_01_Caf	Yes_Ser	C	A
20	366	0	7	1	Ser_MD_01_Caf	Yes_Ser	C	A
21	367	0	7	1	Ser_MD_01_Caf	Yes_Ser	C	A
22	368	0	7	1	Ser_MD_01_Caf	Yes_Ser	C	A
23	369	0	7	1	Ser_MD_01_Caf	Yes_Ser	C	A
24	370	0	7	0	Ser_MD_01_Caf	Yes_Ser	C	A
25	371	0	7	0	Ser_MD_01_Caf	Yes_Ser	A	A
1	372	0	2	1	Ser_MD_1_Caf	Yes_Ser	A	A
2	373	0	2	1	Ser_MD_1_Caf	Yes_Ser	A	A
3	374	0	2	1	Ser_MD_1_Caf	Yes_Ser	A	A
4	375	0	3	1	Ser_MD_1_Caf	Yes_Ser	A	A
5	376	0	4	1	Ser_MD_1_Caf	Yes_Ser	A	A
6	377	0	4	1	Ser_MD_1_Caf	Yes_Ser	A	A
7	378	0	4	1	Ser_MD_1_Caf	Yes_Ser	A	A
8	379	0	4	1	Ser_MD_1_Caf	Yes_Ser	A	A
9	380	0	5	1	Ser_MD_1_Caf	Yes_Ser	A	A
10	381	0	6	1	Ser_MD_1_Caf	Yes_Ser	A	A
11	382	0	6	1	Ser_MD_1_Caf	Yes_Ser	A	A
12	383	0	6	1	Ser_MD_1_Caf	Yes_Ser	A	A
13	384	0	6	1	Ser_MD_1_Caf	Yes_Ser	A	A
14	385	0	6	1	Ser_MD_1_Caf	Yes_Ser	A	A
15	386	0	6	1	Ser_MD_1_Caf	Yes_Ser	A	A
16	387	0	7	1	Ser_MD_1_Caf	Yes_Ser	A	A
17	388	0	7	1	Ser_MD_1_Caf	Yes_Ser	A	A
18	389	0	7	0	Ser_MD_1_Caf	Yes_Ser	A	A
19	390	0	7	0	Ser_MD_1_Caf	Yes_Ser	A	A
20	391	0	7	0	Ser_MD_1_Caf	Yes_Ser	A	A
21	392	0	7	0	Ser_MD_1_Caf	Yes_Ser	A	A
22	393	0	7	0	Ser_MD_1_Caf	Yes_Ser	A	A
23	394	0	7	0	Ser_MD_1_Caf	Yes_Ser	A	A
24	395	0	7	0	Ser_MD_1_Caf	Yes_Ser	A	A
25	396	0	7	0	Ser_MD_1_Caf	Yes_Ser	A	A
1	397	0	2	1	Ser_MD_1_Caf	Yes_Ser	B	A
2	398	0	2	1	Ser_MD_1_Caf	Yes_Ser	B	A
3	399	0	2	1	Ser_MD_1_Caf	Yes_Ser	B	A
4	400	0	2	1	Ser_MD_1_Caf	Yes_Ser	B	A
5	401	0	2	1	Ser_MD_1_Caf	Yes_Ser	B	A
6	402	0	2	1	Ser_MD_1_Caf	Yes_Ser	B	A
7	403	0	3	1	Ser_MD_1_Caf	Yes_Ser	B	A
8	404	0	3	1	Ser_MD_1_Caf	Yes_Ser	B	A
9	405	0	3	1	Ser_MD_1_Caf	Yes_Ser	B	A
10	406	0	3	1	Ser_MD_1_Caf	Yes_Ser	B	A
11	407	0	3	1	Ser_MD_1_Caf	Yes_Ser	B	A
12	408	0	3	1	Ser_MD_1_Caf	Yes_Ser	B	A
13	409	0	4	1	Ser_MD_1_Caf	Yes_Ser	B	A
14	410	0	4	1	Ser_MD_1_Caf	Yes_Ser	B	A
15	411	0	4	1	Ser_MD_1_Caf	Yes_Ser	B	A
16	412	0	4	1	Ser_MD_1_Caf	Yes_Ser	B	A
17	413	0	4	1	Ser_MD_1_Caf	Yes_Ser	B	A
18	414	0	4	1	Ser_MD_1_Caf	Yes_Ser	B	A
19	415	0	5	1	Ser_MD_1_Caf	Yes_Ser	B	A
20	416	0	5	1	Ser_MD_1_Caf	Yes_Ser	B	A
21	417	0	5	1	Ser_MD_1_Caf	Yes_Ser	B	A
22	418	0	6	1	Ser_MD_1_Caf	Yes_Ser	B	A
23	419	0	6	1	Ser_MD_1_Caf	Yes_Ser	B	A
24	420	0	6	1	Ser_MD_1_Caf	Yes_Ser	B	A
25	421	0	6	1	Ser_MD_1_Caf	Yes_Ser	B	A
1	422	0	2	1	Ser_MD_1_Caf	Yes_Ser	C	A
2	423	0	2	1	Ser_MD_1_Caf	Yes_Ser	C	A
3	424	0	2	1	Ser_MD_1_Caf	Yes_Ser	C	A
4	425	0	2	1	Ser_MD_1_Caf	Yes_Ser	C	A
5	426	0	2	1	Ser_MD_1_Caf	Yes_Ser	C	A
6	427	0	2	1	Ser_MD_1_Caf	Yes_Ser	C	A
7	428	0	4	1	Ser_MD_1_Caf	Yes_Ser	C	A
8	429	0	4	1	Ser_MD_1_Caf	Yes_Ser	C	A
9	430	0	4	1	Ser_MD_1_Caf	Yes_Ser	C	A
10	431	0	4	1	Ser_MD_1_Caf	Yes_Ser	C	A
11	432	0	4	1	Ser_MD_1_Caf	Yes_Ser	C	A
12	433	0	4	1	Ser_MD_1_Caf	Yes_Ser	C	A
13	434	0	4	1	Ser_MD_1_Caf	Yes_Ser	C	A
14	435	0	4	1	Ser_MD_1_Caf	Yes_Ser	C	A
15	436	0	4	1	Ser_MD_1_Caf	Yes_Ser	C	A
16	437	0	5	1	Ser_MD_1_Caf	Yes_Ser	C	A
17	438	0	5	1	Ser_MD_1_Caf	Yes_Ser	C	A
18	439	0	6	1	Ser_MD_1_Caf	Yes_Ser	C	A
19	440	0	6	1	Ser_MD_1_Caf	Yes_Ser	C	A
20	441	0	7	1	Ser_MD_1_Caf	Yes_Ser	C	A
21	442	0	7	0	Ser_MD_1_Caf	Yes_Ser	C	A
22	443	0	7	0	Ser_MD_1_Caf	Yes_Ser	C	A
23	444	0	7	0	Ser_MD_1_Caf	Yes_Ser	C	A
24	445	0	7	0	Ser_MD_1_Caf	Yes_Ser	C	A
25	446	0	7	0	Ser_MD_1_Caf	Yes_Ser	C	A
1	447	0	7	1	Control	No_Ser	A	B
2	448	0	7	0	Control	No_Ser	A	B
3	449	0	7	0	Control	No_Ser	A	B
4	450	0	7	0	Control	No_Ser	A	B
5	451	0	7	0	Control	No_Ser	A	B
6	452	0	7	0	Control	No_Ser	A	B
7	453	0	7	0	Control	No_Ser	A	B
8	454	0	7	0	Control	No_Ser	A	B
9	455	0	7	0	Control	No_Ser	A	B
10	456	0	7	0	Control	No_Ser	A	B
11	457	0	7	0	Control	No_Ser	A	B
12	458	0	7	0	Control	No_Ser	A	B
13	459	0	7	0	Control	No_Ser	A	B
14	460	0	7	0	Control	No_Ser	A	B
15	461	0	7	0	Control	No_Ser	A	B
16	462	0	7	0	Control	No_Ser	A	B
1	463	0	2	1	Control	No_Ser	B	B
2	464	0	2	1	Control	No_Ser	B	B
3	465	0	3	1	Control	No_Ser	B	B
4	466	0	4	1	Control	No_Ser	B	B
5	467	0	5	1	Control	No_Ser	B	B
6	468	0	6	1	Control	No_Ser	B	B
7	469	0	7	1	Control	No_Ser	B	B
8	470	0	7	1	Control	No_Ser	B	B
9	471	0	7	1	Control	No_Ser	B	B
10	472	0	7	0	Control	No_Ser	B	B
11	473	0	7	0	Control	No_Ser	B	B
12	474	0	7	0	Control	No_Ser	B	B
13	475	0	7	0	Control	No_Ser	B	B
14	476	0	7	0	Control	No_Ser	B	B
15	477	0	7	0	Control	No_Ser	B	B
16	478	0	7	0	Control	No_Ser	B	B
17	479	0	7	0	Control	No_Ser	B	B
1	480	0	2	1	Control	No_Ser	C	B
2	481	0	2	1	Control	No_Ser	C	B
3	482	0	2	1	Control	No_Ser	C	B
4	483	0	3	1	Control	No_Ser	C	B
5	484	0	5	1	Control	No_Ser	C	B
6	485	0	5	1	Control	No_Ser	C	B
7	486	0	5	1	Control	No_Ser	C	B
8	487	0	6	1	Control	No_Ser	C	B
9	488	0	6	1	Control	No_Ser	C	B
10	489	0	6	1	Control	No_Ser	C	B
11	490	0	7	1	Control	No_Ser	C	B
12	491	0	7	1	Control	No_Ser	C	B
13	492	0	7	0	Control	No_Ser	C	B
14	493	0	7	0	Control	No_Ser	C	B
15	494	0	7	0	Control	No_Ser	C	B
16	495	0	7	0	Control	No_Ser	C	B
17	496	0	7	0	Control	No_Ser	C	B
18	497	0	7	0	Control	No_Ser	C	B
19	498	0	7	0	Control	No_Ser	C	B
1	499	0	2	1	MD_01_Caf	No_Ser	A	B
2	500	0	4	1	MD_01_Caf	No_Ser	A	B
3	501	0	7	1	MD_01_Caf	No_Ser	A	B
4	502	0	7	0	MD_01_Caf	No_Ser	A	B
5	503	0	7	0	MD_01_Caf	No_Ser	A	B
6	504	0	7	0	MD_01_Caf	No_Ser	A	B
7	505	0	7	0	MD_01_Caf	No_Ser	A	B
8	506	0	7	0	MD_01_Caf	No_Ser	A	B
9	507	0	7	0	MD_01_Caf	No_Ser	A	B
10	508	0	7	0	MD_01_Caf	No_Ser	A	B
11	509	0	7	0	MD_01_Caf	No_Ser	A	B
12	510	0	7	0	MD_01_Caf	No_Ser	A	B
13	511	0	7	0	MD_01_Caf	No_Ser	A	B
14	512	0	7	0	MD_01_Caf	No_Ser	A	B
15	513	0	7	0	MD_01_Caf	No_Ser	A	B
16	514	0	7	0	MD_01_Caf	No_Ser	A	B
17	515	0	7	0	MD_01_Caf	No_Ser	A	B
18	516	0	7	0	MD_01_Caf	No_Ser	A	B
19	517	0	7	0	MD_01_Caf	No_Ser	A	B
1	518	0	1	1	MD_01_Caf	No_Ser	B	B
2	519	0	1	1	MD_01_Caf	No_Ser	B	B
3	520	0	2	1	MD_01_Caf	No_Ser	B	B
4	521	0	7	1	MD_01_Caf	No_Ser	B	B
5	522	0	7	0	MD_01_Caf	No_Ser	B	B
6	523	0	7	0	MD_01_Caf	No_Ser	B	B
7	524	0	7	0	MD_01_Caf	No_Ser	B	B
8	525	0	7	0	MD_01_Caf	No_Ser	B	B
9	526	0	7	0	MD_01_Caf	No_Ser	B	B
10	527	0	7	0	MD_01_Caf	No_Ser	B	B
11	528	0	7	0	MD_01_Caf	No_Ser	B	B
12	529	0	7	0	MD_01_Caf	No_Ser	B	B
13	530	0	7	0	MD_01_Caf	No_Ser	B	B
14	531	0	7	0	MD_01_Caf	No_Ser	B	B
15	532	0	7	0	MD_01_Caf	No_Ser	B	B
16	533	0	7	0	MD_01_Caf	No_Ser	B	B
17	534	0	7	0	MD_01_Caf	No_Ser	B	B
18	535	0	7	0	MD_01_Caf	No_Ser	B	B
1	536	0	3	1	MD_01_Caf	No_Ser	C	B
2	537	0	3	1	MD_01_Caf	No_Ser	C	B
3	538	0	4	1	MD_01_Caf	No_Ser	C	B
4	539	0	6	1	MD_01_Caf	No_Ser	C	B
5	540	0	7	0	MD_01_Caf	No_Ser	C	B
6	541	0	7	0	MD_01_Caf	No_Ser	C	B
7	542	0	7	0	MD_01_Caf	No_Ser	C	B
8	543	0	7	0	MD_01_Caf	No_Ser	C	B
9	544	0	7	0	MD_01_Caf	No_Ser	C	B
10	545	0	7	0	MD_01_Caf	No_Ser	C	B
11	546	0	7	0	MD_01_Caf	No_Ser	C	B
12	547	0	7	0	MD_01_Caf	No_Ser	C	B
13	548	0	7	0	MD_01_Caf	No_Ser	C	B
14	549	0	7	0	MD_01_Caf	No_Ser	C	B
15	550	0	7	0	MD_01_Caf	No_Ser	C	B
1	551	0	1	1	MD_1_Caf	No_Ser	A	B
2	552	0	4	0	MD_1_Caf	No_Ser	A	B
3	553	0	4	0	MD_1_Caf	No_Ser	A	B
4	554	0	4	1	MD_1_Caf	No_Ser	A	B
5	555	0	5	1	MD_1_Caf	No_Ser	A	B
6	556	0	5	1	MD_1_Caf	No_Ser	A	B
7	557	0	7	1	MD_1_Caf	No_Ser	A	B
8	558	0	7	0	MD_1_Caf	No_Ser	A	B
9	559	0	7	0	MD_1_Caf	No_Ser	A	B
10	560	0	7	0	MD_1_Caf	No_Ser	A	B
11	561	0	7	0	MD_1_Caf	No_Ser	A	B
12	562	0	7	0	MD_1_Caf	No_Ser	A	B
13	563	0	7	0	MD_1_Caf	No_Ser	A	B
14	564	0	7	0	MD_1_Caf	No_Ser	A	B
1	565	0	4	1	MD_1_Caf	No_Ser	B	B
2	566	0	5	1	MD_1_Caf	No_Ser	B	B
3	567	0	7	1	MD_1_Caf	No_Ser	B	B
4	568	0	7	0	MD_1_Caf	No_Ser	B	B
5	569	0	7	0	MD_1_Caf	No_Ser	B	B
6	570	0	7	0	MD_1_Caf	No_Ser	B	B
7	571	0	7	0	MD_1_Caf	No_Ser	B	B
8	572	0	7	0	MD_1_Caf	No_Ser	B	B
9	573	0	7	0	MD_1_Caf	No_Ser	B	B
10	574	0	7	0	MD_1_Caf	No_Ser	B	B
11	575	0	7	0	MD_1_Caf	No_Ser	B	B
12	576	0	7	0	MD_1_Caf	No_Ser	B	B
13	577	0	7	0	MD_1_Caf	No_Ser	B	B
14	578	0	7	0	MD_1_Caf	No_Ser	B	B
15	579	0	7	0	MD_1_Caf	No_Ser	B	B
16	580	0	7	0	MD_1_Caf	No_Ser	B	B
17	581	0	7	0	MD_1_Caf	No_Ser	B	B
1	582	0	3	1	MD_1_Caf	No_Ser	C	B
2	583	0	3	1	MD_1_Caf	No_Ser	C	B
3	584	0	5	1	MD_1_Caf	No_Ser	C	B
4	585	0	7	1	MD_1_Caf	No_Ser	C	B
5	586	0	7	1	MD_1_Caf	No_Ser	C	B
6	587	0	7	1	MD_1_Caf	No_Ser	C	B
7	588	0	7	1	MD_1_Caf	No_Ser	C	B
8	589	0	7	0	MD_1_Caf	No_Ser	C	B
9	590	0	7	0	MD_1_Caf	No_Ser	C	B
10	591	0	7	0	MD_1_Caf	No_Ser	C	B
11	592	0	7	0	MD_1_Caf	No_Ser	C	B
12	593	0	7	0	MD_1_Caf	No_Ser	C	B
13	594	0	7	0	MD_1_Caf	No_Ser	C	B
14	595	0	7	0	MD_1_Caf	No_Ser	C	B
1	596	0	2	1	Ser_MD_Control	Yes_Ser	A	B
2	597	0	2	1	Ser_MD_Control	Yes_Ser	A	B
3	598	0	2	1	Ser_MD_Control	Yes_Ser	A	B
4	599	0	2	1	Ser_MD_Control	Yes_Ser	A	B
5	600	0	2	1	Ser_MD_Control	Yes_Ser	A	B
6	601	0	2	1	Ser_MD_Control	Yes_Ser	A	B
7	602	0	2	1	Ser_MD_Control	Yes_Ser	A	B
8	603	0	2	1	Ser_MD_Control	Yes_Ser	A	B
9	604	0	3	1	Ser_MD_Control	Yes_Ser	A	B
10	605	0	3	1	Ser_MD_Control	Yes_Ser	A	B
11	606	0	4	1	Ser_MD_Control	Yes_Ser	A	B
12	607	0	4	1	Ser_MD_Control	Yes_Ser	A	B
13	608	0	4	1	Ser_MD_Control	Yes_Ser	A	B
14	609	0	7	0	Ser_MD_Control	Yes_Ser	A	B
15	610	0	7	0	Ser_MD_Control	Yes_Ser	A	B
16	611	0	7	0	Ser_MD_Control	Yes_Ser	A	B
1	612	0	1	1	Ser_MD_Control	Yes_Ser	B	B
2	613	0	1	1	Ser_MD_Control	Yes_Ser	B	B
3	614	0	1	1	Ser_MD_Control	Yes_Ser	B	B
4	615	0	2	1	Ser_MD_Control	Yes_Ser	B	B
5	616	0	2	1	Ser_MD_Control	Yes_Ser	B	B
6	617	0	2	1	Ser_MD_Control	Yes_Ser	B	B
7	618	0	2	1	Ser_MD_Control	Yes_Ser	B	B
8	619	0	3	1	Ser_MD_Control	Yes_Ser	B	B
9	620	0	3	1	Ser_MD_Control	Yes_Ser	B	B
10	621	0	3	1	Ser_MD_Control	Yes_Ser	B	B
11	622	0	4	1	Ser_MD_Control	Yes_Ser	B	B
12	623	0	4	1	Ser_MD_Control	Yes_Ser	B	B
13	624	0	5	1	Ser_MD_Control	Yes_Ser	B	B
14	625	0	6	1	Ser_MD_Control	Yes_Ser	B	B
15	626	0	6	1	Ser_MD_Control	Yes_Ser	B	B
16	627	0	7	0	Ser_MD_Control	Yes_Ser	B	B
17	628	0	7	0	Ser_MD_Control	Yes_Ser	B	B
18	629	0	7	0	Ser_MD_Control	Yes_Ser	B	B
1	630	0	1	1	Ser_MD_Control	Yes_Ser	C	B
2	631	0	2	1	Ser_MD_Control	Yes_Ser	C	B
3	632	0	2	1	Ser_MD_Control	Yes_Ser	C	B
4	633	0	2	1	Ser_MD_Control	Yes_Ser	C	B
5	634	0	3	1	Ser_MD_Control	Yes_Ser	C	B
6	635	0	3	1	Ser_MD_Control	Yes_Ser	C	B
7	636	0	3	1	Ser_MD_Control	Yes_Ser	C	B
8	637	0	4	1	Ser_MD_Control	Yes_Ser	C	B
9	638	0	4	1	Ser_MD_Control	Yes_Ser	C	B
10	639	0	5	1	Ser_MD_Control	Yes_Ser	C	B
11	640	0	7	1	Ser_MD_Control	Yes_Ser	C	B
12	641	0	7	1	Ser_MD_Control	Yes_Ser	C	B
13	642	0	7	0	Ser_MD_Control	Yes_Ser	C	B
14	643	0	7	0	Ser_MD_Control	Yes_Ser	C	B
15	644	0	7	0	Ser_MD_Control	Yes_Ser	C	B
16	645	0	7	0	Ser_MD_Control	Yes_Ser	C	B
17	646	0	7	0	Ser_MD_Control	Yes_Ser	C	B
18	647	0	7	0	Ser_MD_Control	Yes_Ser	C	B
1	648	0	2	1	Ser_MD_01_Caf	Yes_Ser	A	B
2	649	0	2	1	Ser_MD_01_Caf	Yes_Ser	A	B
3	650	0	3	1	Ser_MD_01_Caf	Yes_Ser	A	B
4	651	0	3	1	Ser_MD_01_Caf	Yes_Ser	A	B
5	652	0	3	1	Ser_MD_01_Caf	Yes_Ser	A	B
6	653	0	4	1	Ser_MD_01_Caf	Yes_Ser	A	B
7	654	0	4	1	Ser_MD_01_Caf	Yes_Ser	A	B
8	655	0	4	1	Ser_MD_01_Caf	Yes_Ser	A	B
9	656	0	5	1	Ser_MD_01_Caf	Yes_Ser	A	B
10	657	0	5	1	Ser_MD_01_Caf	Yes_Ser	A	B
11	658	0	6	1	Ser_MD_01_Caf	Yes_Ser	A	B
12	659	0	7	1	Ser_MD_01_Caf	Yes_Ser	A	B
13	660	0	7	0	Ser_MD_01_Caf	Yes_Ser	A	B
14	661	0	7	0	Ser_MD_01_Caf	Yes_Ser	A	B
15	662	0	7	0	Ser_MD_01_Caf	Yes_Ser	A	B
16	663	0	7	0	Ser_MD_01_Caf	Yes_Ser	A	B
1	664	0	2	1	Ser_MD_01_Caf	Yes_Ser	B	B
2	665	0	3	1	Ser_MD_01_Caf	Yes_Ser	B	B
3	666	0	4	1	Ser_MD_01_Caf	Yes_Ser	B	B
4	667	0	5	1	Ser_MD_01_Caf	Yes_Ser	B	B
5	668	0	5	1	Ser_MD_01_Caf	Yes_Ser	B	B
6	669	0	6	1	Ser_MD_01_Caf	Yes_Ser	B	B
7	670	0	6	1	Ser_MD_01_Caf	Yes_Ser	B	B
8	671	0	7	1	Ser_MD_01_Caf	Yes_Ser	B	B
9	672	0	7	1	Ser_MD_01_Caf	Yes_Ser	B	B
10	673	0	7	1	Ser_MD_01_Caf	Yes_Ser	B	B
11	674	0	7	0	Ser_MD_01_Caf	Yes_Ser	B	B
12	675	0	7	0	Ser_MD_01_Caf	Yes_Ser	B	B
13	676	0	7	0	Ser_MD_01_Caf	Yes_Ser	B	B
14	677	0	7	0	Ser_MD_01_Caf	Yes_Ser	B	B
15	678	0	7	0	Ser_MD_01_Caf	Yes_Ser	B	B
16	679	0	7	0	Ser_MD_01_Caf	Yes_Ser	B	B
17	680	0	7	0	Ser_MD_01_Caf	Yes_Ser	B	B
18	681	0	7	0	Ser_MD_01_Caf	Yes_Ser	B	B
1	682	0	2	1	Ser_MD_01_Caf	Yes_Ser	C	B
2	683	0	2	1	Ser_MD_01_Caf	Yes_Ser	C	B
3	684	0	2	1	Ser_MD_01_Caf	Yes_Ser	C	B
4	685	0	3	1	Ser_MD_01_Caf	Yes_Ser	C	B
5	686	0	3	1	Ser_MD_01_Caf	Yes_Ser	C	B
6	687	0	3	1	Ser_MD_01_Caf	Yes_Ser	C	B
7	688	0	3	1	Ser_MD_01_Caf	Yes_Ser	C	B
8	689	0	3	1	Ser_MD_01_Caf	Yes_Ser	C	B
9	690	0	4	1	Ser_MD_01_Caf	Yes_Ser	C	B
10	691	0	4	1	Ser_MD_01_Caf	Yes_Ser	C	B
11	692	0	4	1	Ser_MD_01_Caf	Yes_Ser	C	B
12	693	0	7	1	Ser_MD_01_Caf	Yes_Ser	C	B
13	694	0	7	1	Ser_MD_01_Caf	Yes_Ser	C	B
14	695	0	7	0	Ser_MD_01_Caf	Yes_Ser	C	B
15	696	0	7	0	Ser_MD_01_Caf	Yes_Ser	C	B
16	697	0	7	0	Ser_MD_01_Caf	Yes_Ser	C	B
17	698	0	7	0	Ser_MD_01_Caf	Yes_Ser	C	B
18	699	0	7	0	Ser_MD_01_Caf	Yes_Ser	C	B
19	700	0	7	0	Ser_MD_01_Caf	Yes_Ser	C	B
20	701	0	7	0	Ser_MD_01_Caf	Yes_Ser	C	B
1	702	0	2	1	Ser_MD_1_Caf	Yes_Ser	A	B
2	703	0	2	1	Ser_MD_1_Caf	Yes_Ser	A	B
3	704	0	3	1	Ser_MD_1_Caf	Yes_Ser	A	B
4	705	0	3	1	Ser_MD_1_Caf	Yes_Ser	A	B
5	706	0	3	1	Ser_MD_1_Caf	Yes_Ser	A	B
6	707	0	3	1	Ser_MD_1_Caf	Yes_Ser	A	B
7	708	0	4	1	Ser_MD_1_Caf	Yes_Ser	A	B
8	709	0	4	1	Ser_MD_1_Caf	Yes_Ser	A	B
9	710	0	4	1	Ser_MD_1_Caf	Yes_Ser	A	B
10	711	0	4	1	Ser_MD_1_Caf	Yes_Ser	A	B
11	712	0	6	1	Ser_MD_1_Caf	Yes_Ser	A	B
12	713	0	7	1	Ser_MD_1_Caf	Yes_Ser	A	B
13	714	0	7	0	Ser_MD_1_Caf	Yes_Ser	A	B
1	715	0	3	1	Ser_MD_1_Caf	Yes_Ser	B	B
2	716	0	4	1	Ser_MD_1_Caf	Yes_Ser	B	B
3	717	0	4	1	Ser_MD_1_Caf	Yes_Ser	B	B
4	718	0	4	1	Ser_MD_1_Caf	Yes_Ser	B	B
5	719	0	5	1	Ser_MD_1_Caf	Yes_Ser	B	B
6	720	0	5	1	Ser_MD_1_Caf	Yes_Ser	B	B
7	721	0	6	1	Ser_MD_1_Caf	Yes_Ser	B	B
8	722	0	6	1	Ser_MD_1_Caf	Yes_Ser	B	B
9	723	0	6	1	Ser_MD_1_Caf	Yes_Ser	B	B
10	724	0	7	1	Ser_MD_1_Caf	Yes_Ser	B	B
11	725	0	7	1	Ser_MD_1_Caf	Yes_Ser	B	B
12	726	0	7	1	Ser_MD_1_Caf	Yes_Ser	B	B
13	727	0	7	0	Ser_MD_1_Caf	Yes_Ser	B	B
14	728	0	7	0	Ser_MD_1_Caf	Yes_Ser	B	B
1	729	0	1	1	Ser_MD_1_Caf	Yes_Ser	C	B
2	730	0	3	1	Ser_MD_1_Caf	Yes_Ser	C	B
3	731	0	4	1	Ser_MD_1_Caf	Yes_Ser	C	B
4	732	0	4	1	Ser_MD_1_Caf	Yes_Ser	C	B
5	733	0	4	1	Ser_MD_1_Caf	Yes_Ser	C	B
6	734	0	4	1	Ser_MD_1_Caf	Yes_Ser	C	B
7	735	0	6	1	Ser_MD_1_Caf	Yes_Ser	C	B
8	736	0	6	1	Ser_MD_1_Caf	Yes_Ser	C	B
9	737	0	6	1	Ser_MD_1_Caf	Yes_Ser	C	B
10	738	0	7	1	Ser_MD_1_Caf	Yes_Ser	C	B
11	739	0	7	1	Ser_MD_1_Caf	Yes_Ser	C	B
12	740	0	7	0	Ser_MD_1_Caf	Yes_Ser	C	B
13	741	0	7	0	Ser_MD_1_Caf	Yes_Ser	C	B
14	742	0	7	0	Ser_MD_1_Caf	Yes_Ser	C	B
15	743	0	7	0	Ser_MD_1_Caf	Yes_Ser	C	B
16	744	0	7	0	Ser_MD_1_Caf	Yes_Ser	C	B
17	745	0	7	0	Ser_MD_1_Caf	Yes_Ser	C	B
18	746	0	7	0	Ser_MD_1_Caf	Yes_Ser	C	B
19	747	0	7	0	Ser_MD_1_Caf	Yes_Ser	C	B

## Sheet: Figure2-C
Source data for Figure 2-C
Survival probability of microbiota-colonized bees fed sucrose syrup, 0.1 mM caffeine, or 1 mM caffeine
Bee_number	Bee	Start	Stop	Death	Treatment	Cup	Colony
1	1	0	7	0	Control	A	A
2	2	0	7	0	Control	A	A
3	3	0	7	0	Control	A	A
4	4	0	7	0	Control	A	A
5	5	0	7	0	Control	A	A
6	6	0	7	0	Control	A	A
7	7	0	7	0	Control	A	A
8	8	0	7	0	Control	A	A
9	9	0	7	0	Control	A	A
10	10	0	7	0	Control	A	A
11	11	0	7	0	Control	A	A
12	12	0	7	0	Control	A	A
13	13	0	7	0	Control	A	A
14	14	0	7	0	Control	A	A
15	15	0	7	0	Control	A	A
16	16	0	7	0	Control	A	A
17	17	0	7	0	Control	A	A
18	18	0	7	0	Control	A	A
19	19	0	7	0	Control	A	A
20	20	0	7	0	Control	A	A
21	21	0	7	0	Control	A	A
22	22	0	7	0	Control	A	A
23	23	0	7	0	Control	A	A
24	24	0	7	0	Control	A	A
25	25	0	7	0	Control	A	A
26	26	0	7	0	Control	A	A
27	27	0	7	0	Control	A	A
28	28	0	7	0	Control	A	A
29	29	0	7	0	Control	A	A
30	30	0	7	0	Control	A	A
31	31	0	7	0	Control	A	A
32	32	0	7	0	Control	A	A
33	33	0	7	0	Control	A	A
34	34	0	7	0	Control	A	A
35	35	0	7	0	Control	A	A
1	36	0	7	0	Control	B	A
2	37	0	7	0	Control	B	A
3	38	0	7	0	Control	B	A
4	39	0	7	0	Control	B	A
5	40	0	7	0	Control	B	A
6	41	0	7	0	Control	B	A
7	42	0	7	0	Control	B	A
8	43	0	7	0	Control	B	A
9	44	0	7	0	Control	B	A
10	45	0	7	0	Control	B	A
11	46	0	7	0	Control	B	A
12	47	0	7	0	Control	B	A
13	48	0	7	0	Control	B	A
14	49	0	7	0	Control	B	A
15	50	0	7	0	Control	B	A
16	51	0	7	0	Control	B	A
17	52	0	7	0	Control	B	A
18	53	0	7	0	Control	B	A
19	54	0	7	0	Control	B	A
20	55	0	7	0	Control	B	A
21	56	0	7	0	Control	B	A
22	57	0	7	0	Control	B	A
23	58	0	7	0	Control	B	A
24	59	0	7	0	Control	B	A
25	60	0	7	0	Control	B	A
26	61	0	7	0	Control	B	A
27	62	0	7	0	Control	B	A
28	63	0	7	0	Control	B	A
29	64	0	7	0	Control	B	A
30	65	0	7	0	Control	B	A
31	66	0	7	0	Control	B	A
32	67	0	7	0	Control	B	A
33	68	0	7	0	Control	B	A
34	69	0	7	0	Control	B	A
35	70	0	7	0	Control	B	A
1	71	0	3	1	Control	C	A
2	72	0	7	0	Control	C	A
3	73	0	7	0	Control	C	A
4	74	0	7	0	Control	C	A
5	75	0	7	0	Control	C	A
6	76	0	7	0	Control	C	A
7	77	0	7	0	Control	C	A
8	78	0	7	0	Control	C	A
9	79	0	7	0	Control	C	A
10	80	0	7	0	Control	C	A
11	81	0	7	0	Control	C	A
12	82	0	7	0	Control	C	A
13	83	0	7	0	Control	C	A
14	84	0	7	0	Control	C	A
15	85	0	7	0	Control	C	A
16	86	0	7	0	Control	C	A
17	87	0	7	0	Control	C	A
18	88	0	7	0	Control	C	A
19	89	0	7	0	Control	C	A
20	90	0	7	0	Control	C	A
21	91	0	7	0	Control	C	A
22	92	0	7	0	Control	C	A
23	93	0	7	0	Control	C	A
24	94	0	7	0	Control	C	A
25	95	0	7	0	Control	C	A
26	96	0	7	0	Control	C	A
27	97	0	7	0	Control	C	A
28	98	0	7	0	Control	C	A
29	99	0	7	0	Control	C	A
30	100	0	7	0	Control	C	A
31	101	0	7	0	Control	C	A
32	102	0	7	0	Control	C	A
33	103	0	7	0	Control	C	A
34	104	0	7	0	Control	C	A
35	105	0	7	0	Control	C	A
1	106	0	7	0	Control	D	A
2	107	0	7	0	Control	D	A
3	108	0	7	0	Control	D	A
4	109	0	7	0	Control	D	A
5	110	0	7	0	Control	D	A
6	111	0	7	0	Control	D	A
7	112	0	7	0	Control	D	A
8	113	0	7	0	Control	D	A
9	114	0	7	0	Control	D	A
10	115	0	7	0	Control	D	A
11	116	0	7	0	Control	D	A
12	117	0	7	0	Control	D	A
13	118	0	7	0	Control	D	A
14	119	0	7	0	Control	D	A
15	120	0	7	0	Control	D	A
16	121	0	7	0	Control	D	A
17	122	0	7	0	Control	D	A
18	123	0	7	0	Control	D	A
19	124	0	7	0	Control	D	A
20	125	0	7	0	Control	D	A
21	126	0	7	0	Control	D	A
22	127	0	7	0	Control	D	A
23	128	0	7	0	Control	D	A
24	129	0	7	0	Control	D	A
25	130	0	7	0	Control	D	A
26	131	0	7	0	Control	D	A
27	132	0	7	0	Control	D	A
28	133	0	7	0	Control	D	A
29	134	0	7	0	Control	D	A
30	135	0	7	0	Control	D	A
31	136	0	7	0	Control	D	A
32	137	0	7	0	Control	D	A
33	138	0	7	0	Control	D	A
34	139	0	7	0	Control	D	A
35	140	0	7	0	Control	D	A
1	141	0	7	0	Control	E	A
2	142	0	7	0	Control	E	A
3	143	0	7	0	Control	E	A
4	144	0	7	0	Control	E	A
5	145	0	7	0	Control	E	A
6	146	0	7	0	Control	E	A
7	147	0	7	0	Control	E	A
8	148	0	7	0	Control	E	A
9	149	0	7	0	Control	E	A
10	150	0	7	0	Control	E	A
11	151	0	7	0	Control	E	A
12	152	0	7	0	Control	E	A
13	153	0	7	0	Control	E	A
14	154	0	7	0	Control	E	A
15	155	0	7	0	Control	E	A
16	156	0	7	0	Control	E	A
17	157	0	7	0	Control	E	A
18	158	0	7	0	Control	E	A
19	159	0	7	0	Control	E	A
20	160	0	7	0	Control	E	A
21	161	0	7	0	Control	E	A
22	162	0	7	0	Control	E	A
23	163	0	7	0	Control	E	A
24	164	0	7	0	Control	E	A
25	165	0	7	0	Control	E	A
26	166	0	7	0	Control	E	A
27	167	0	7	0	Control	E	A
28	168	0	7	0	Control	E	A
29	169	0	7	0	Control	E	A
30	170	0	7	0	Control	E	A
31	171	0	7	0	Control	E	A
32	172	0	7	0	Control	E	A
33	173	0	7	0	Control	E	A
34	174	0	7	0	Control	E	A
35	175	0	7	0	Control	E	A
1	176	0	1	1	Control	F	A
2	177	0	6	1	Control	F	A
3	178	0	7	0	Control	F	A
4	179	0	7	0	Control	F	A
5	180	0	7	0	Control	F	A
6	181	0	7	0	Control	F	A
7	182	0	7	0	Control	F	A
8	183	0	7	0	Control	F	A
9	184	0	7	0	Control	F	A
10	185	0	7	0	Control	F	A
11	186	0	7	0	Control	F	A
12	187	0	7	0	Control	F	A
13	188	0	7	0	Control	F	A
14	189	0	7	0	Control	F	A
15	190	0	7	0	Control	F	A
16	191	0	7	0	Control	F	A
17	192	0	7	0	Control	F	A
18	193	0	7	0	Control	F	A
19	194	0	7	0	Control	F	A
20	195	0	7	0	Control	F	A
21	196	0	7	0	Control	F	A
22	197	0	7	0	Control	F	A
23	198	0	7	0	Control	F	A
24	199	0	7	0	Control	F	A
25	200	0	7	0	Control	F	A
26	201	0	7	0	Control	F	A
27	202	0	7	0	Control	F	A
28	203	0	7	0	Control	F	A
29	204	0	7	0	Control	F	A
30	205	0	7	0	Control	F	A
31	206	0	7	0	Control	F	A
32	207	0	7	0	Control	F	A
33	208	0	7	0	Control	F	A
34	209	0	7	0	Control	F	A
35	210	0	7	0	Control	F	A
1	211	0	7	0	Treat_0_1_Caffeine	A	A
2	212	0	7	0	Treat_0_1_Caffeine	A	A
3	213	0	7	0	Treat_0_1_Caffeine	A	A
4	214	0	7	0	Treat_0_1_Caffeine	A	A
5	215	0	7	0	Treat_0_1_Caffeine	A	A
6	216	0	7	0	Treat_0_1_Caffeine	A	A
7	217	0	7	0	Treat_0_1_Caffeine	A	A
8	218	0	7	0	Treat_0_1_Caffeine	A	A
9	219	0	7	0	Treat_0_1_Caffeine	A	A
10	220	0	7	0	Treat_0_1_Caffeine	A	A
11	221	0	7	0	Treat_0_1_Caffeine	A	A
12	222	0	7	0	Treat_0_1_Caffeine	A	A
13	223	0	7	0	Treat_0_1_Caffeine	A	A
14	224	0	7	0	Treat_0_1_Caffeine	A	A
15	225	0	7	0	Treat_0_1_Caffeine	A	A
16	226	0	7	0	Treat_0_1_Caffeine	A	A
17	227	0	7	0	Treat_0_1_Caffeine	A	A
18	228	0	7	0	Treat_0_1_Caffeine	A	A
19	229	0	7	0	Treat_0_1_Caffeine	A	A
20	230	0	7	0	Treat_0_1_Caffeine	A	A
21	231	0	7	0	Treat_0_1_Caffeine	A	A
22	232	0	7	0	Treat_0_1_Caffeine	A	A
23	233	0	7	0	Treat_0_1_Caffeine	A	A
24	234	0	7	0	Treat_0_1_Caffeine	A	A
25	235	0	7	0	Treat_0_1_Caffeine	A	A
26	236	0	7	0	Treat_0_1_Caffeine	A	A
27	237	0	7	0	Treat_0_1_Caffeine	A	A
28	238	0	7	0	Treat_0_1_Caffeine	A	A
29	239	0	7	0	Treat_0_1_Caffeine	A	A
30	240	0	7	0	Treat_0_1_Caffeine	A	A
31	241	0	7	0	Treat_0_1_Caffeine	A	A
32	242	0	7	0	Treat_0_1_Caffeine	A	A
33	243	0	7	0	Treat_0_1_Caffeine	A	A
34	244	0	7	0	Treat_0_1_Caffeine	A	A
35	245	0	7	0	Treat_0_1_Caffeine	A	A
1	246	0	2	1	Treat_0_1_Caffeine	B	A
2	247	0	7	1	Treat_0_1_Caffeine	B	A
3	248	0	7	0	Treat_0_1_Caffeine	B	A
4	249	0	7	0	Treat_0_1_Caffeine	B	A
5	250	0	7	0	Treat_0_1_Caffeine	B	A
6	251	0	7	0	Treat_0_1_Caffeine	B	A
7	252	0	7	0	Treat_0_1_Caffeine	B	A
8	253	0	7	0	Treat_0_1_Caffeine	B	A
9	254	0	7	0	Treat_0_1_Caffeine	B	A
10	255	0	7	0	Treat_0_1_Caffeine	B	A
11	256	0	7	0	Treat_0_1_Caffeine	B	A
12	257	0	7	0	Treat_0_1_Caffeine	B	A
13	258	0	7	0	Treat_0_1_Caffeine	B	A
14	259	0	7	0	Treat_0_1_Caffeine	B	A
15	260	0	7	0	Treat_0_1_Caffeine	B	A
16	261	0	7	0	Treat_0_1_Caffeine	B	A
17	262	0	7	0	Treat_0_1_Caffeine	B	A
18	263	0	7	0	Treat_0_1_Caffeine	B	A
19	264	0	7	0	Treat_0_1_Caffeine	B	A
20	265	0	7	0	Treat_0_1_Caffeine	B	A
21	266	0	7	0	Treat_0_1_Caffeine	B	A
22	267	0	7	0	Treat_0_1_Caffeine	B	A
23	268	0	7	0	Treat_0_1_Caffeine	B	A
24	269	0	7	0	Treat_0_1_Caffeine	B	A
25	270	0	7	0	Treat_0_1_Caffeine	B	A
26	271	0	7	0	Treat_0_1_Caffeine	B	A
27	272	0	7	0	Treat_0_1_Caffeine	B	A
28	273	0	7	0	Treat_0_1_Caffeine	B	A
29	274	0	7	0	Treat_0_1_Caffeine	B	A
30	275	0	7	0	Treat_0_1_Caffeine	B	A
31	276	0	7	0	Treat_0_1_Caffeine	B	A
32	277	0	7	0	Treat_0_1_Caffeine	B	A
33	278	0	7	0	Treat_0_1_Caffeine	B	A
34	279	0	7	0	Treat_0_1_Caffeine	B	A
35	280	0	7	0	Treat_0_1_Caffeine	B	A
1	281	0	7	0	Treat_0_1_Caffeine	C	A
2	282	0	7	0	Treat_0_1_Caffeine	C	A
3	283	0	7	0	Treat_0_1_Caffeine	C	A
4	284	0	7	0	Treat_0_1_Caffeine	C	A
5	285	0	7	0	Treat_0_1_Caffeine	C	A
6	286	0	7	0	Treat_0_1_Caffeine	C	A
7	287	0	7	0	Treat_0_1_Caffeine	C	A
8	288	0	7	0	Treat_0_1_Caffeine	C	A
9	289	0	7	0	Treat_0_1_Caffeine	C	A
10	290	0	7	0	Treat_0_1_Caffeine	C	A
11	291	0	7	0	Treat_0_1_Caffeine	C	A
12	292	0	7	0	Treat_0_1_Caffeine	C	A
13	293	0	7	0	Treat_0_1_Caffeine	C	A
14	294	0	7	0	Treat_0_1_Caffeine	C	A
15	295	0	7	0	Treat_0_1_Caffeine	C	A
16	296	0	7	0	Treat_0_1_Caffeine	C	A
17	297	0	7	0	Treat_0_1_Caffeine	C	A
18	298	0	7	0	Treat_0_1_Caffeine	C	A
19	299	0	7	0	Treat_0_1_Caffeine	C	A
20	300	0	7	0	Treat_0_1_Caffeine	C	A
21	301	0	7	0	Treat_0_1_Caffeine	C	A
22	302	0	7	0	Treat_0_1_Caffeine	C	A
23	303	0	7	0	Treat_0_1_Caffeine	C	A
24	304	0	7	0	Treat_0_1_Caffeine	C	A
25	305	0	7	0	Treat_0_1_Caffeine	C	A
26	306	0	7	0	Treat_0_1_Caffeine	C	A
27	307	0	7	0	Treat_0_1_Caffeine	C	A
28	308	0	7	0	Treat_0_1_Caffeine	C	A
29	309	0	7	0	Treat_0_1_Caffeine	C	A
30	310	0	7	0	Treat_0_1_Caffeine	C	A
31	311	0	7	0	Treat_0_1_Caffeine	C	A
32	312	0	7	0	Treat_0_1_Caffeine	C	A
33	313	0	7	0	Treat_0_1_Caffeine	C	A
34	314	0	7	0	Treat_0_1_Caffeine	C	A
35	315	0	7	0	Treat_0_1_Caffeine	C	A
1	316	0	7	0	Treat_0_1_Caffeine	D	A
2	317	0	7	0	Treat_0_1_Caffeine	D	A
3	318	0	7	0	Treat_0_1_Caffeine	D	A
4	319	0	7	0	Treat_0_1_Caffeine	D	A
5	320	0	7	0	Treat_0_1_Caffeine	D	A
6	321	0	7	0	Treat_0_1_Caffeine	D	A
7	322	0	7	0	Treat_0_1_Caffeine	D	A
8	323	0	7	0	Treat_0_1_Caffeine	D	A
9	324	0	7	0	Treat_0_1_Caffeine	D	A
10	325	0	7	0	Treat_0_1_Caffeine	D	A
11	326	0	7	0	Treat_0_1_Caffeine	D	A
12	327	0	7	0	Treat_0_1_Caffeine	D	A
13	328	0	7	0	Treat_0_1_Caffeine	D	A
14	329	0	7	0	Treat_0_1_Caffeine	D	A
15	330	0	7	0	Treat_0_1_Caffeine	D	A
16	331	0	7	0	Treat_0_1_Caffeine	D	A
17	332	0	7	0	Treat_0_1_Caffeine	D	A
18	333	0	7	0	Treat_0_1_Caffeine	D	A
19	334	0	7	0	Treat_0_1_Caffeine	D	A
20	335	0	7	0	Treat_0_1_Caffeine	D	A
21	336	0	7	0	Treat_0_1_Caffeine	D	A
22	337	0	7	0	Treat_0_1_Caffeine	D	A
23	338	0	7	0	Treat_0_1_Caffeine	D	A
24	339	0	7	0	Treat_0_1_Caffeine	D	A
25	340	0	7	0	Treat_0_1_Caffeine	D	A
26	341	0	7	0	Treat_0_1_Caffeine	D	A
27	342	0	7	0	Treat_0_1_Caffeine	D	A
28	343	0	7	0	Treat_0_1_Caffeine	D	A
29	344	0	7	0	Treat_0_1_Caffeine	D	A
30	345	0	7	0	Treat_0_1_Caffeine	D	A
31	346	0	7	0	Treat_0_1_Caffeine	D	A
32	347	0	7	0	Treat_0_1_Caffeine	D	A
33	348	0	7	0	Treat_0_1_Caffeine	D	A
34	349	0	7	0	Treat_0_1_Caffeine	D	A
35	350	0	7	0	Treat_0_1_Caffeine	D	A
1	351	0	7	0	Treat_0_1_Caffeine	E	A
2	352	0	7	0	Treat_0_1_Caffeine	E	A
3	353	0	7	0	Treat_0_1_Caffeine	E	A
4	354	0	7	0	Treat_0_1_Caffeine	E	A
5	355	0	7	0	Treat_0_1_Caffeine	E	A
6	356	0	7	0	Treat_0_1_Caffeine	E	A
7	357	0	7	0	Treat_0_1_Caffeine	E	A
8	358	0	7	0	Treat_0_1_Caffeine	E	A
9	359	0	7	0	Treat_0_1_Caffeine	E	A
10	360	0	7	0	Treat_0_1_Caffeine	E	A
11	361	0	7	0	Treat_0_1_Caffeine	E	A
12	362	0	7	0	Treat_0_1_Caffeine	E	A
13	363	0	7	0	Treat_0_1_Caffeine	E	A
14	364	0	7	0	Treat_0_1_Caffeine	E	A
15	365	0	7	0	Treat_0_1_Caffeine	E	A
16	366	0	7	0	Treat_0_1_Caffeine	E	A
17	367	0	7	0	Treat_0_1_Caffeine	E	A
18	368	0	7	0	Treat_0_1_Caffeine	E	A
19	369	0	7	0	Treat_0_1_Caffeine	E	A
20	370	0	7	0	Treat_0_1_Caffeine	E	A
21	371	0	7	0	Treat_0_1_Caffeine	E	A
22	372	0	7	0	Treat_0_1_Caffeine	E	A
23	373	0	7	0	Treat_0_1_Caffeine	E	A
24	374	0	7	0	Treat_0_1_Caffeine	E	A
25	375	0	7	0	Treat_0_1_Caffeine	E	A
26	376	0	7	0	Treat_0_1_Caffeine	E	A
27	377	0	7	0	Treat_0_1_Caffeine	E	A
28	378	0	7	0	Treat_0_1_Caffeine	E	A
29	379	0	7	0	Treat_0_1_Caffeine	E	A
30	380	0	7	0	Treat_0_1_Caffeine	E	A
31	381	0	7	0	Treat_0_1_Caffeine	E	A
32	382	0	7	0	Treat_0_1_Caffeine	E	A
33	383	0	7	0	Treat_0_1_Caffeine	E	A
34	384	0	7	0	Treat_0_1_Caffeine	E	A
35	385	0	7	0	Treat_0_1_Caffeine	E	A
1	386	0	7	0	Treat_0_1_Caffeine	F	A
2	387	0	7	0	Treat_0_1_Caffeine	F	A
3	388	0	7	0	Treat_0_1_Caffeine	F	A
4	389	0	7	0	Treat_0_1_Caffeine	F	A
5	390	0	7	0	Treat_0_1_Caffeine	F	A
6	391	0	7	0	Treat_0_1_Caffeine	F	A
7	392	0	7	0	Treat_0_1_Caffeine	F	A
8	393	0	7	0	Treat_0_1_Caffeine	F	A
9	394	0	7	0	Treat_0_1_Caffeine	F	A
10	395	0	7	0	Treat_0_1_Caffeine	F	A
11	396	0	7	0	Treat_0_1_Caffeine	F	A
12	397	0	7	0	Treat_0_1_Caffeine	F	A
13	398	0	7	0	Treat_0_1_Caffeine	F	A
14	399	0	7	0	Treat_0_1_Caffeine	F	A
15	400	0	7	0	Treat_0_1_Caffeine	F	A
16	401	0	7	0	Treat_0_1_Caffeine	F	A
17	402	0	7	0	Treat_0_1_Caffeine	F	A
18	403	0	7	0	Treat_0_1_Caffeine	F	A
19	404	0	7	0	Treat_0_1_Caffeine	F	A
20	405	0	7	0	Treat_0_1_Caffeine	F	A
21	406	0	7	0	Treat_0_1_Caffeine	F	A
22	407	0	7	0	Treat_0_1_Caffeine	F	A
23	408	0	7	0	Treat_0_1_Caffeine	F	A
24	409	0	7	0	Treat_0_1_Caffeine	F	A
25	410	0	7	0	Treat_0_1_Caffeine	F	A
26	411	0	7	0	Treat_0_1_Caffeine	F	A
27	412	0	7	0	Treat_0_1_Caffeine	F	A
28	413	0	7	0	Treat_0_1_Caffeine	F	A
29	414	0	7	0	Treat_0_1_Caffeine	F	A
30	415	0	7	0	Treat_0_1_Caffeine	F	A
31	416	0	7	0	Treat_0_1_Caffeine	F	A
32	417	0	7	0	Treat_0_1_Caffeine	F	A
33	418	0	7	0	Treat_0_1_Caffeine	F	A
34	419	0	7	0	Treat_0_1_Caffeine	F	A
35	420	0	7	0	Treat_0_1_Caffeine	F	A
1	421	0	7	0	Treat_1_Caffeine	A	A
2	422	0	7	0	Treat_1_Caffeine	A	A
3	423	0	7	0	Treat_1_Caffeine	A	A
4	424	0	7	0	Treat_1_Caffeine	A	A
5	425	0	7	0	Treat_1_Caffeine	A	A
6	426	0	7	0	Treat_1_Caffeine	A	A
7	427	0	7	0	Treat_1_Caffeine	A	A
8	428	0	7	0	Treat_1_Caffeine	A	A
9	429	0	7	0	Treat_1_Caffeine	A	A
10	430	0	7	0	Treat_1_Caffeine	A	A
11	431	0	7	0	Treat_1_Caffeine	A	A
12	432	0	7	0	Treat_1_Caffeine	A	A
13	433	0	7	0	Treat_1_Caffeine	A	A
14	434	0	7	0	Treat_1_Caffeine	A	A
15	435	0	7	0	Treat_1_Caffeine	A	A
16	436	0	7	0	Treat_1_Caffeine	A	A
17	437	0	7	0	Treat_1_Caffeine	A	A
18	438	0	7	0	Treat_1_Caffeine	A	A
19	439	0	7	0	Treat_1_Caffeine	A	A
20	440	0	7	0	Treat_1_Caffeine	A	A
21	441	0	7	0	Treat_1_Caffeine	A	A
22	442	0	7	0	Treat_1_Caffeine	A	A
23	443	0	7	0	Treat_1_Caffeine	A	A
24	444	0	7	0	Treat_1_Caffeine	A	A
25	445	0	7	0	Treat_1_Caffeine	A	A
26	446	0	7	0	Treat_1_Caffeine	A	A
27	447	0	7	0	Treat_1_Caffeine	A	A
28	448	0	7	0	Treat_1_Caffeine	A	A
29	449	0	7	0	Treat_1_Caffeine	A	A
30	450	0	7	0	Treat_1_Caffeine	A	A
31	451	0	7	0	Treat_1_Caffeine	A	A
32	452	0	7	0	Treat_1_Caffeine	A	A
33	453	0	7	0	Treat_1_Caffeine	A	A
34	454	0	7	0	Treat_1_Caffeine	A	A
35	455	0	7	0	Treat_1_Caffeine	A	A
1	456	0	7	0	Treat_1_Caffeine	B	A
2	457	0	7	0	Treat_1_Caffeine	B	A
3	458	0	7	0	Treat_1_Caffeine	B	A
4	459	0	7	0	Treat_1_Caffeine	B	A
5	460	0	7	0	Treat_1_Caffeine	B	A
6	461	0	7	0	Treat_1_Caffeine	B	A
7	462	0	7	0	Treat_1_Caffeine	B	A
8	463	0	7	0	Treat_1_Caffeine	B	A
9	464	0	7	0	Treat_1_Caffeine	B	A
10	465	0	7	0	Treat_1_Caffeine	B	A
11	466	0	7	0	Treat_1_Caffeine	B	A
12	467	0	7	0	Treat_1_Caffeine	B	A
13	468	0	7	0	Treat_1_Caffeine	B	A
14	469	0	7	0	Treat_1_Caffeine	B	A
15	470	0	7	0	Treat_1_Caffeine	B	A
16	471	0	7	0	Treat_1_Caffeine	B	A
17	472	0	7	0	Treat_1_Caffeine	B	A
18	473	0	7	0	Treat_1_Caffeine	B	A
19	474	0	7	0	Treat_1_Caffeine	B	A
20	475	0	7	0	Treat_1_Caffeine	B	A
21	476	0	7	0	Treat_1_Caffeine	B	A
22	477	0	7	0	Treat_1_Caffeine	B	A
23	478	0	7	0	Treat_1_Caffeine	B	A
24	479	0	7	0	Treat_1_Caffeine	B	A
25	480	0	7	0	Treat_1_Caffeine	B	A
26	481	0	7	0	Treat_1_Caffeine	B	A
27	482	0	7	0	Treat_1_Caffeine	B	A
28	483	0	7	0	Treat_1_Caffeine	B	A
29	484	0	7	0	Treat_1_Caffeine	B	A
30	485	0	7	0	Treat_1_Caffeine	B	A
31	486	0	7	0	Treat_1_Caffeine	B	A
32	487	0	7	0	Treat_1_Caffeine	B	A
33	488	0	7	0	Treat_1_Caffeine	B	A
34	489	0	7	0	Treat_1_Caffeine	B	A
35	490	0	7	0	Treat_1_Caffeine	B	A
1	491	0	4	1	Treat_1_Caffeine	C	A
2	492	0	7	0	Treat_1_Caffeine	C	A
3	493	0	7	0	Treat_1_Caffeine	C	A
4	494	0	7	0	Treat_1_Caffeine	C	A
5	495	0	7	0	Treat_1_Caffeine	C	A
6	496	0	7	0	Treat_1_Caffeine	C	A
7	497	0	7	0	Treat_1_Caffeine	C	A
8	498	0	7	0	Treat_1_Caffeine	C	A
9	499	0	7	0	Treat_1_Caffeine	C	A
10	500	0	7	0	Treat_1_Caffeine	C	A
11	501	0	7	0	Treat_1_Caffeine	C	A
12	502	0	7	0	Treat_1_Caffeine	C	A
13	503	0	7	0	Treat_1_Caffeine	C	A
14	504	0	7	0	Treat_1_Caffeine	C	A
15	505	0	7	0	Treat_1_Caffeine	C	A
16	506	0	7	0	Treat_1_Caffeine	C	A
17	507	0	7	0	Treat_1_Caffeine	C	A
18	508	0	7	0	Treat_1_Caffeine	C	A
19	509	0	7	0	Treat_1_Caffeine	C	A
20	510	0	7	0	Treat_1_Caffeine	C	A
21	511	0	7	0	Treat_1_Caffeine	C	A
22	512	0	7	0	Treat_1_Caffeine	C	A
23	513	0	7	0	Treat_1_Caffeine	C	A
24	514	0	7	0	Treat_1_Caffeine	C	A
25	515	0	7	0	Treat_1_Caffeine	C	A
26	516	0	7	0	Treat_1_Caffeine	C	A
27	517	0	7	0	Treat_1_Caffeine	C	A
28	518	0	7	0	Treat_1_Caffeine	C	A
29	519	0	7	0	Treat_1_Caffeine	C	A
30	520	0	7	0	Treat_1_Caffeine	C	A
31	521	0	7	0	Treat_1_Caffeine	C	A
32	522	0	7	0	Treat_1_Caffeine	C	A
33	523	0	7	0	Treat_1_Caffeine	C	A
34	524	0	7	0	Treat_1_Caffeine	C	A
35	525	0	7	0	Treat_1_Caffeine	C	A
1	526	0	1	1	Treat_1_Caffeine	D	A
2	527	0	1	1	Treat_1_Caffeine	D	A
3	528	0	7	0	Treat_1_Caffeine	D	A
4	529	0	7	0	Treat_1_Caffeine	D	A
5	530	0	7	0	Treat_1_Caffeine	D	A
6	531	0	7	0	Treat_1_Caffeine	D	A
7	532	0	7	0	Treat_1_Caffeine	D	A
8	533	0	7	0	Treat_1_Caffeine	D	A
9	534	0	7	0	Treat_1_Caffeine	D	A
10	535	0	7	0	Treat_1_Caffeine	D	A
11	536	0	7	0	Treat_1_Caffeine	D	A
12	537	0	7	0	Treat_1_Caffeine	D	A
13	538	0	7	0	Treat_1_Caffeine	D	A
14	539	0	7	0	Treat_1_Caffeine	D	A
15	540	0	7	0	Treat_1_Caffeine	D	A
16	541	0	7	0	Treat_1_Caffeine	D	A
17	542	0	7	0	Treat_1_Caffeine	D	A
18	543	0	7	0	Treat_1_Caffeine	D	A
19	544	0	7	0	Treat_1_Caffeine	D	A
20	545	0	7	0	Treat_1_Caffeine	D	A
21	546	0	7	0	Treat_1_Caffeine	D	A
22	547	0	7	0	Treat_1_Caffeine	D	A
23	548	0	7	0	Treat_1_Caffeine	D	A
24	549	0	7	0	Treat_1_Caffeine	D	A
25	550	0	7	0	Treat_1_Caffeine	D	A
26	551	0	7	0	Treat_1_Caffeine	D	A
27	552	0	7	0	Treat_1_Caffeine	D	A
28	553	0	7	0	Treat_1_Caffeine	D	A
29	554	0	7	0	Treat_1_Caffeine	D	A
30	555	0	7	0	Treat_1_Caffeine	D	A
31	556	0	7	0	Treat_1_Caffeine	D	A
32	557	0	7	0	Treat_1_Caffeine	D	A
33	558	0	7	0	Treat_1_Caffeine	D	A
34	559	0	7	0	Treat_1_Caffeine	D	A
35	560	0	7	0	Treat_1_Caffeine	D	A
1	561	0	7	0	Treat_1_Caffeine	E	A
2	562	0	7	0	Treat_1_Caffeine	E	A
3	563	0	7	0	Treat_1_Caffeine	E	A
4	564	0	7	0	Treat_1_Caffeine	E	A
5	565	0	7	0	Treat_1_Caffeine	E	A
6	566	0	7	0	Treat_1_Caffeine	E	A
7	567	0	7	0	Treat_1_Caffeine	E	A
8	568	0	7	0	Treat_1_Caffeine	E	A
9	569	0	7	0	Treat_1_Caffeine	E	A
10	570	0	7	0	Treat_1_Caffeine	E	A
11	571	0	7	0	Treat_1_Caffeine	E	A
12	572	0	7	0	Treat_1_Caffeine	E	A
13	573	0	7	0	Treat_1_Caffeine	E	A
14	574	0	7	0	Treat_1_Caffeine	E	A
15	575	0	7	0	Treat_1_Caffeine	E	A
16	576	0	7	0	Treat_1_Caffeine	E	A
17	577	0	7	0	Treat_1_Caffeine	E	A
18	578	0	7	0	Treat_1_Caffeine	E	A
19	579	0	7	0	Treat_1_Caffeine	E	A
20	580	0	7	0	Treat_1_Caffeine	E	A
21	581	0	7	0	Treat_1_Caffeine	E	A
22	582	0	7	0	Treat_1_Caffeine	E	A
23	583	0	7	0	Treat_1_Caffeine	E	A
24	584	0	7	0	Treat_1_Caffeine	E	A
25	585	0	7	0	Treat_1_Caffeine	E	A
26	586	0	7	0	Treat_1_Caffeine	E	A
27	587	0	7	0	Treat_1_Caffeine	E	A
28	588	0	7	0	Treat_1_Caffeine	E	A
29	589	0	7	0	Treat_1_Caffeine	E	A
30	590	0	7	0	Treat_1_Caffeine	E	A
31	591	0	7	0	Treat_1_Caffeine	E	A
32	592	0	7	0	Treat_1_Caffeine	E	A
33	593	0	7	0	Treat_1_Caffeine	E	A
34	594	0	7	0	Treat_1_Caffeine	E	A
35	595	0	7	0	Treat_1_Caffeine	E	A
1	596	0	1	1	Treat_1_Caffeine	F	A
2	597	0	7	0	Treat_1_Caffeine	F	A
3	598	0	7	0	Treat_1_Caffeine	F	A
4	599	0	7	0	Treat_1_Caffeine	F	A
5	600	0	7	0	Treat_1_Caffeine	F	A
6	601	0	7	0	Treat_1_Caffeine	F	A
7	602	0	7	0	Treat_1_Caffeine	F	A
8	603	0	7	0	Treat_1_Caffeine	F	A
9	604	0	7	0	Treat_1_Caffeine	F	A
10	605	0	7	0	Treat_1_Caffeine	F	A
11	606	0	7	0	Treat_1_Caffeine	F	A
12	607	0	7	0	Treat_1_Caffeine	F	A
13	608	0	7	0	Treat_1_Caffeine	F	A
14	609	0	7	0	Treat_1_Caffeine	F	A
15	610	0	7	0	Treat_1_Caffeine	F	A
16	611	0	7	0	Treat_1_Caffeine	F	A
17	612	0	7	0	Treat_1_Caffeine	F	A
18	613	0	7	0	Treat_1_Caffeine	F	A
19	614	0	7	0	Treat_1_Caffeine	F	A
20	615	0	7	0	Treat_1_Caffeine	F	A
21	616	0	7	0	Treat_1_Caffeine	F	A
22	617	0	7	0	Treat_1_Caffeine	F	A
23	618	0	7	0	Treat_1_Caffeine	F	A
24	619	0	7	0	Treat_1_Caffeine	F	A
25	620	0	7	0	Treat_1_Caffeine	F	A
26	621	0	7	0	Treat_1_Caffeine	F	A
27	622	0	7	0	Treat_1_Caffeine	F	A
28	623	0	7	0	Treat_1_Caffeine	F	A
29	624	0	7	0	Treat_1_Caffeine	F	A
30	625	0	7	0	Treat_1_Caffeine	F	A
31	626	0	7	0	Treat_1_Caffeine	F	A
32	627	0	7	0	Treat_1_Caffeine	F	A
33	628	0	7	0	Treat_1_Caffeine	F	A
34	629	0	7	0	Treat_1_Caffeine	F	A
35	630	0	7	0	Treat_1_Caffeine	F	A
1	631	0	1	1	Control	A	B
2	632	0	1	1	Control	A	B
3	633	0	2	1	Control	A	B
4	634	0	7	0	Control	A	B
5	635	0	7	0	Control	A	B
6	636	0	7	0	Control	A	B
7	637	0	7	0	Control	A	B
8	638	0	7	0	Control	A	B
9	639	0	7	0	Control	A	B
10	640	0	7	0	Control	A	B
11	641	0	7	0	Control	A	B
12	642	0	7	0	Control	A	B
13	643	0	7	0	Control	A	B
14	644	0	7	0	Control	A	B
15	645	0	7	0	Control	A	B
16	646	0	7	0	Control	A	B
17	647	0	7	0	Control	A	B
18	648	0	7	0	Control	A	B
19	649	0	7	0	Control	A	B
20	650	0	7	0	Control	A	B
1	651	0	5	1	Control	B	B
2	652	0	6	1	Control	B	B
3	653	0	6	1	Control	B	B
4	654	0	7	0	Control	B	B
5	655	0	7	0	Control	B	B
6	656	0	7	0	Control	B	B
7	657	0	7	0	Control	B	B
8	658	0	7	0	Control	B	B
9	659	0	7	0	Control	B	B
10	660	0	7	0	Control	B	B
11	661	0	7	0	Control	B	B
12	662	0	7	0	Control	B	B
13	663	0	7	0	Control	B	B
14	664	0	7	0	Control	B	B
15	665	0	7	0	Control	B	B
16	666	0	7	0	Control	B	B
17	667	0	7	0	Control	B	B
18	668	0	7	0	Control	B	B
19	669	0	7	0	Control	B	B
20	670	0	7	0	Control	B	B
1	671	0	1	1	Control	C	B
2	672	0	7	0	Control	C	B
3	673	0	7	0	Control	C	B
4	674	0	7	0	Control	C	B
5	675	0	7	0	Control	C	B
6	676	0	7	0	Control	C	B
7	677	0	7	0	Control	C	B
8	678	0	7	0	Control	C	B
9	679	0	7	0	Control	C	B
10	680	0	7	0	Control	C	B
11	681	0	7	0	Control	C	B
12	682	0	7	0	Control	C	B
13	683	0	7	0	Control	C	B
14	684	0	7	0	Control	C	B
15	685	0	7	0	Control	C	B
16	686	0	7	0	Control	C	B
17	687	0	7	0	Control	C	B
18	688	0	7	0	Control	C	B
19	689	0	7	0	Control	C	B
20	690	0	7	0	Control	C	B
1	691	0	6	1	Control	D	B
2	692	0	7	0	Control	D	B
3	693	0	7	0	Control	D	B
4	694	0	7	0	Control	D	B
5	695	0	7	0	Control	D	B
6	696	0	7	0	Control	D	B
7	697	0	7	0	Control	D	B
8	698	0	7	0	Control	D	B
9	699	0	7	0	Control	D	B
10	700	0	7	0	Control	D	B
11	701	0	7	0	Control	D	B
12	702	0	7	0	Control	D	B
13	703	0	7	0	Control	D	B
14	704	0	7	0	Control	D	B
15	705	0	7	0	Control	D	B
16	706	0	7	0	Control	D	B
17	707	0	7	0	Control	D	B
18	708	0	7	0	Control	D	B
19	709	0	7	0	Control	D	B
20	710	0	7	0	Control	D	B
1	711	0	5	1	Control	E	B
2	712	0	7	0	Control	E	B
3	713	0	7	0	Control	E	B
4	714	0	7	0	Control	E	B
5	715	0	7	0	Control	E	B
6	716	0	7	0	Control	E	B
7	717	0	7	0	Control	E	B
8	718	0	7	0	Control	E	B
9	719	0	7	0	Control	E	B
10	720	0	7	0	Control	E	B
11	721	0	7	0	Control	E	B
12	722	0	7	0	Control	E	B
13	723	0	7	0	Control	E	B
14	724	0	7	0	Control	E	B
15	725	0	7	0	Control	E	B
16	726	0	7	0	Control	E	B
17	727	0	7	0	Control	E	B
18	728	0	7	0	Control	E	B
19	729	0	7	0	Control	E	B
20	730	0	7	0	Control	E	B
1	731	0	1	1	Control	F	B
2	732	0	7	0	Control	F	B
3	733	0	7	0	Control	F	B
4	734	0	7	0	Control	F	B
5	735	0	7	0	Control	F	B
6	736	0	7	0	Control	F	B
7	737	0	7	0	Control	F	B
8	738	0	7	0	Control	F	B
9	739	0	7	0	Control	F	B
10	740	0	7	0	Control	F	B
11	741	0	7	0	Control	F	B
12	742	0	7	0	Control	F	B
13	743	0	7	0	Control	F	B
14	744	0	7	0	Control	F	B
15	745	0	7	0	Control	F	B
16	746	0	7	0	Control	F	B
17	747	0	7	0	Control	F	B
18	748	0	7	0	Control	F	B
19	749	0	7	0	Control	F	B
20	750	0	7	0	Control	F	B
1	751	0	7	0	Treat_0_1_Caffeine	A	B
2	752	0	7	0	Treat_0_1_Caffeine	A	B
3	753	0	7	0	Treat_0_1_Caffeine	A	B
4	754	0	7	0	Treat_0_1_Caffeine	A	B
5	755	0	7	0	Treat_0_1_Caffeine	A	B
6	756	0	7	0	Treat_0_1_Caffeine	A	B
7	757	0	7	0	Treat_0_1_Caffeine	A	B
8	758	0	7	0	Treat_0_1_Caffeine	A	B
9	759	0	7	0	Treat_0_1_Caffeine	A	B
10	760	0	7	0	Treat_0_1_Caffeine	A	B
11	761	0	7	0	Treat_0_1_Caffeine	A	B
12	762	0	7	0	Treat_0_1_Caffeine	A	B
13	763	0	7	0	Treat_0_1_Caffeine	A	B
14	764	0	7	0	Treat_0_1_Caffeine	A	B
15	765	0	7	0	Treat_0_1_Caffeine	A	B
16	766	0	7	0	Treat_0_1_Caffeine	A	B
17	767	0	7	0	Treat_0_1_Caffeine	A	B
18	768	0	7	0	Treat_0_1_Caffeine	A	B
19	769	0	7	0	Treat_0_1_Caffeine	A	B
20	770	0	7	0	Treat_0_1_Caffeine	A	B
1	771	0	2	1	Treat_0_1_Caffeine	B	B
2	772	0	6	1	Treat_0_1_Caffeine	B	B
3	773	0	7	0	Treat_0_1_Caffeine	B	B
4	774	0	7	0	Treat_0_1_Caffeine	B	B
5	775	0	7	0	Treat_0_1_Caffeine	B	B
6	776	0	7	0	Treat_0_1_Caffeine	B	B
7	777	0	7	0	Treat_0_1_Caffeine	B	B
8	778	0	7	0	Treat_0_1_Caffeine	B	B
9	779	0	7	0	Treat_0_1_Caffeine	B	B
10	780	0	7	0	Treat_0_1_Caffeine	B	B
11	781	0	7	0	Treat_0_1_Caffeine	B	B
12	782	0	7	0	Treat_0_1_Caffeine	B	B
13	783	0	7	0	Treat_0_1_Caffeine	B	B
14	784	0	7	0	Treat_0_1_Caffeine	B	B
15	785	0	7	0	Treat_0_1_Caffeine	B	B
16	786	0	7	0	Treat_0_1_Caffeine	B	B
17	787	0	7	0	Treat_0_1_Caffeine	B	B
18	788	0	7	0	Treat_0_1_Caffeine	B	B
19	789	0	7	0	Treat_0_1_Caffeine	B	B
20	790	0	7	0	Treat_0_1_Caffeine	B	B
1	791	0	2	1	Treat_0_1_Caffeine	C	B
2	792	0	7	0	Treat_0_1_Caffeine	C	B
3	793	0	7	0	Treat_0_1_Caffeine	C	B
4	794	0	7	0	Treat_0_1_Caffeine	C	B
5	795	0	7	0	Treat_0_1_Caffeine	C	B
6	796	0	7	0	Treat_0_1_Caffeine	C	B
7	797	0	7	0	Treat_0_1_Caffeine	C	B
8	798	0	7	0	Treat_0_1_Caffeine	C	B
9	799	0	7	0	Treat_0_1_Caffeine	C	B
10	800	0	7	0	Treat_0_1_Caffeine	C	B
11	801	0	7	0	Treat_0_1_Caffeine	C	B
12	802	0	7	0	Treat_0_1_Caffeine	C	B
13	803	0	7	0	Treat_0_1_Caffeine	C	B
14	804	0	7	0	Treat_0_1_Caffeine	C	B
15	805	0	7	0	Treat_0_1_Caffeine	C	B
16	806	0	7	0	Treat_0_1_Caffeine	C	B
17	807	0	7	0	Treat_0_1_Caffeine	C	B
18	808	0	7	0	Treat_0_1_Caffeine	C	B
19	809	0	7	0	Treat_0_1_Caffeine	C	B
20	810	0	7	0	Treat_0_1_Caffeine	C	B
1	811	0	3	1	Treat_0_1_Caffeine	D	B
2	812	0	6	1	Treat_0_1_Caffeine	D	B
3	813	0	7	1	Treat_0_1_Caffeine	D	B
4	814	0	7	0	Treat_0_1_Caffeine	D	B
5	815	0	7	0	Treat_0_1_Caffeine	D	B
6	816	0	7	0	Treat_0_1_Caffeine	D	B
7	817	0	7	0	Treat_0_1_Caffeine	D	B
8	818	0	7	0	Treat_0_1_Caffeine	D	B
9	819	0	7	0	Treat_0_1_Caffeine	D	B
10	820	0	7	0	Treat_0_1_Caffeine	D	B
11	821	0	7	0	Treat_0_1_Caffeine	D	B
12	822	0	7	0	Treat_0_1_Caffeine	D	B
13	823	0	7	0	Treat_0_1_Caffeine	D	B
14	824	0	7	0	Treat_0_1_Caffeine	D	B
15	825	0	7	0	Treat_0_1_Caffeine	D	B
16	826	0	7	0	Treat_0_1_Caffeine	D	B
17	827	0	7	0	Treat_0_1_Caffeine	D	B
18	828	0	7	0	Treat_0_1_Caffeine	D	B
19	829	0	7	0	Treat_0_1_Caffeine	D	B
20	830	0	7	0	Treat_0_1_Caffeine	D	B
1	831	0	1	1	Treat_0_1_Caffeine	E	B
2	832	0	1	1	Treat_0_1_Caffeine	E	B
3	833	0	2	1	Treat_0_1_Caffeine	E	B
4	834	0	4	1	Treat_0_1_Caffeine	E	B
5	835	0	7	1	Treat_0_1_Caffeine	E	B
6	836	0	7	1	Treat_0_1_Caffeine	E	B
7	837	0	7	0	Treat_0_1_Caffeine	E	B
8	838	0	7	0	Treat_0_1_Caffeine	E	B
9	839	0	7	0	Treat_0_1_Caffeine	E	B
10	840	0	7	0	Treat_0_1_Caffeine	E	B
11	841	0	7	0	Treat_0_1_Caffeine	E	B
12	842	0	7	0	Treat_0_1_Caffeine	E	B
13	843	0	7	0	Treat_0_1_Caffeine	E	B
14	844	0	7	0	Treat_0_1_Caffeine	E	B
15	845	0	7	0	Treat_0_1_Caffeine	E	B
16	846	0	7	0	Treat_0_1_Caffeine	E	B
17	847	0	7	0	Treat_0_1_Caffeine	E	B
18	848	0	7	0	Treat_0_1_Caffeine	E	B
19	849	0	7	0	Treat_0_1_Caffeine	E	B
20	850	0	7	0	Treat_0_1_Caffeine	E	B
1	851	0	1	1	Treat_0_1_Caffeine	F	B
2	852	0	1	1	Treat_0_1_Caffeine	F	B
3	853	0	1	1	Treat_0_1_Caffeine	F	B
4	854	0	4	1	Treat_0_1_Caffeine	F	B
5	855	0	4	1	Treat_0_1_Caffeine	F	B
6	856	0	5	1	Treat_0_1_Caffeine	F	B
7	857	0	7	0	Treat_0_1_Caffeine	F	B
8	858	0	7	0	Treat_0_1_Caffeine	F	B
9	859	0	7	0	Treat_0_1_Caffeine	F	B
10	860	0	7	0	Treat_0_1_Caffeine	F	B
11	861	0	7	0	Treat_0_1_Caffeine	F	B
12	862	0	7	0	Treat_0_1_Caffeine	F	B
13	863	0	7	0	Treat_0_1_Caffeine	F	B
14	864	0	7	0	Treat_0_1_Caffeine	F	B
15	865	0	7	0	Treat_0_1_Caffeine	F	B
16	866	0	7	0	Treat_0_1_Caffeine	F	B
17	867	0	7	0	Treat_0_1_Caffeine	F	B
18	868	0	7	0	Treat_0_1_Caffeine	F	B
19	869	0	7	0	Treat_0_1_Caffeine	F	B
20	870	0	7	0	Treat_0_1_Caffeine	F	B
1	871	0	2	1	Treat_1_Caffeine	A	B
2	872	0	2	1	Treat_1_Caffeine	A	B
3	873	0	6	1	Treat_1_Caffeine	A	B
4	874	0	7	0	Treat_1_Caffeine	A	B
5	875	0	7	0	Treat_1_Caffeine	A	B
6	876	0	7	0	Treat_1_Caffeine	A	B
7	877	0	7	0	Treat_1_Caffeine	A	B
8	878	0	7	0	Treat_1_Caffeine	A	B
9	879	0	7	0	Treat_1_Caffeine	A	B
10	880	0	7	0	Treat_1_Caffeine	A	B
11	881	0	7	0	Treat_1_Caffeine	A	B
12	882	0	7	0	Treat_1_Caffeine	A	B
13	883	0	7	0	Treat_1_Caffeine	A	B
14	884	0	7	0	Treat_1_Caffeine	A	B
15	885	0	7	0	Treat_1_Caffeine	A	B
16	886	0	7	0	Treat_1_Caffeine	A	B
17	887	0	7	0	Treat_1_Caffeine	A	B
18	888	0	7	0	Treat_1_Caffeine	A	B
19	889	0	7	0	Treat_1_Caffeine	A	B
20	890	0	7	0	Treat_1_Caffeine	A	B
1	891	0	2	1	Treat_1_Caffeine	B	B
2	892	0	6	1	Treat_1_Caffeine	B	B
3	893	0	7	1	Treat_1_Caffeine	B	B
4	894	0	7	0	Treat_1_Caffeine	B	B
5	895	0	7	0	Treat_1_Caffeine	B	B
6	896	0	7	0	Treat_1_Caffeine	B	B
7	897	0	7	0	Treat_1_Caffeine	B	B
8	898	0	7	0	Treat_1_Caffeine	B	B
9	899	0	7	0	Treat_1_Caffeine	B	B
10	900	0	7	0	Treat_1_Caffeine	B	B
11	901	0	7	0	Treat_1_Caffeine	B	B
12	902	0	7	0	Treat_1_Caffeine	B	B
13	903	0	7	0	Treat_1_Caffeine	B	B
14	904	0	7	0	Treat_1_Caffeine	B	B
15	905	0	7	0	Treat_1_Caffeine	B	B
16	906	0	7	0	Treat_1_Caffeine	B	B
17	907	0	7	0	Treat_1_Caffeine	B	B
18	908	0	7	0	Treat_1_Caffeine	B	B
19	909	0	7	0	Treat_1_Caffeine	B	B
20	910	0	7	0	Treat_1_Caffeine	B	B
1	911	0	1	1	Treat_1_Caffeine	C	B
2	912	0	1	1	Treat_1_Caffeine	C	B
3	913	0	1	1	Treat_1_Caffeine	C	B
4	914	0	3	1	Treat_1_Caffeine	C	B
5	915	0	7	0	Treat_1_Caffeine	C	B
6	916	0	7	0	Treat_1_Caffeine	C	B
7	917	0	7	0	Treat_1_Caffeine	C	B
8	918	0	7	0	Treat_1_Caffeine	C	B
9	919	0	7	0	Treat_1_Caffeine	C	B
10	920	0	7	0	Treat_1_Caffeine	C	B
11	921	0	7	0	Treat_1_Caffeine	C	B
12	922	0	7	0	Treat_1_Caffeine	C	B
13	923	0	7	0	Treat_1_Caffeine	C	B
14	924	0	7	0	Treat_1_Caffeine	C	B
15	925	0	7	0	Treat_1_Caffeine	C	B
16	926	0	7	0	Treat_1_Caffeine	C	B
17	927	0	7	0	Treat_1_Caffeine	C	B
18	928	0	7	0	Treat_1_Caffeine	C	B
19	929	0	7	0	Treat_1_Caffeine	C	B
20	930	0	7	0	Treat_1_Caffeine	C	B
1	931	0	3	1	Treat_1_Caffeine	D	B
2	932	0	1	1	Treat_1_Caffeine	D	B
3	933	0	7	0	Treat_1_Caffeine	D	B
4	934	0	7	0	Treat_1_Caffeine	D	B
5	935	0	7	0	Treat_1_Caffeine	D	B
6	936	0	7	0	Treat_1_Caffeine	D	B
7	937	0	7	0	Treat_1_Caffeine	D	B
8	938	0	7	0	Treat_1_Caffeine	D	B
9	939	0	7	0	Treat_1_Caffeine	D	B
10	940	0	7	0	Treat_1_Caffeine	D	B
11	941	0	7	0	Treat_1_Caffeine	D	B
12	942	0	7	0	Treat_1_Caffeine	D	B
13	943	0	7	0	Treat_1_Caffeine	D	B
14	944	0	7	0	Treat_1_Caffeine	D	B
15	945	0	7	0	Treat_1_Caffeine	D	B
16	946	0	7	0	Treat_1_Caffeine	D	B
17	947	0	7	0	Treat_1_Caffeine	D	B
18	948	0	7	0	Treat_1_Caffeine	D	B
19	949	0	7	0	Treat_1_Caffeine	D	B
20	950	0	7	0	Treat_1_Caffeine	D	B
1	951	0	1	1	Treat_1_Caffeine	E	B
2	952	0	1	1	Treat_1_Caffeine	E	B
3	953	0	1	1	Treat_1_Caffeine	E	B
4	954	0	3	1	Treat_1_Caffeine	E	B
5	955	0	3	1	Treat_1_Caffeine	E	B
6	956	0	3	1	Treat_1_Caffeine	E	B
7	957	0	7	0	Treat_1_Caffeine	E	B
8	958	0	7	0	Treat_1_Caffeine	E	B
9	959	0	7	0	Treat_1_Caffeine	E	B
10	960	0	7	0	Treat_1_Caffeine	E	B
11	961	0	7	0	Treat_1_Caffeine	E	B
12	962	0	7	0	Treat_1_Caffeine	E	B
13	963	0	7	0	Treat_1_Caffeine	E	B
14	964	0	7	0	Treat_1_Caffeine	E	B
15	965	0	7	0	Treat_1_Caffeine	E	B
16	966	0	7	0	Treat_1_Caffeine	E	B
17	967	0	7	0	Treat_1_Caffeine	E	B
18	968	0	7	0	Treat_1_Caffeine	E	B
19	969	0	7	0	Treat_1_Caffeine	E	B
20	970	0	7	0	Treat_1_Caffeine	E	B
1	971	0	3	1	Treat_1_Caffeine	F	B
2	972	0	3	1	Treat_1_Caffeine	F	B
3	973	0	7	0	Treat_1_Caffeine	F	B
4	974	0	7	0	Treat_1_Caffeine	F	B
5	975	0	7	0	Treat_1_Caffeine	F	B
6	976	0	7	0	Treat_1_Caffeine	F	B
7	977	0	7	0	Treat_1_Caffeine	F	B
8	978	0	7	0	Treat_1_Caffeine	F	B
9	979	0	7	0	Treat_1_Caffeine	F	B
10	980	0	7	0	Treat_1_Caffeine	F	B
11	981	0	7	0	Treat_1_Caffeine	F	B
12	982	0	7	0	Treat_1_Caffeine	F	B
13	983	0	7	0	Treat_1_Caffeine	F	B
14	984	0	7	0	Treat_1_Caffeine	F	B
15	985	0	7	0	Treat_1_Caffeine	F	B
16	986	0	7	0	Treat_1_Caffeine	F	B
17	987	0	7	0	Treat_1_Caffeine	F	B
18	988	0	7	0	Treat_1_Caffeine	F	B
19	989	0	7	0	Treat_1_Caffeine	F	B
20	990	0	7	0	Treat_1_Caffeine	F	B

## Sheet: Figure2-D
Source data for Figure 2-D
Survival probability of microbiota-colonized bees challenged with Serratia marcescens kz19 after caffeine treatment
Bee_number	Bee	Start	Stop	Death	Treatment	Challenge	Cup	Colony
1	1	0	5	1	Control	No	A	A
2	2	0	5	1	Control	No	A	A
3	3	0	6	1	Control	No	A	A
4	4	0	6	1	Control	No	A	A
5	5	0	7	0	Control	No	A	A
6	6	0	7	0	Control	No	A	A
7	7	0	7	0	Control	No	A	A
8	8	0	7	0	Control	No	A	A
9	9	0	7	0	Control	No	A	A
10	10	0	7	0	Control	No	A	A
11	11	0	7	0	Control	No	A	A
12	12	0	7	0	Control	No	A	A
13	13	0	7	0	Control	No	A	A
14	14	0	7	0	Control	No	A	A
15	15	0	7	0	Control	No	A	A
16	16	0	7	0	Control	No	A	A
17	17	0	7	0	Control	No	A	A
18	18	0	7	0	Control	No	A	A
19	19	0	7	0	Control	No	A	A
20	20	0	7	0	Control	No	A	A
21	21	0	7	0	Control	No	A	A
22	22	0	7	0	Control	No	A	A
23	23	0	7	0	Control	No	A	A
24	24	0	7	0	Control	No	A	A
25	25	0	7	0	Control	No	A	A
1	26	0	6	1	Control	No	B	A
2	27	0	7	1	Control	No	B	A
3	28	0	7	1	Control	No	B	A
4	29	0	7	1	Control	No	B	A
5	30	0	7	1	Control	No	B	A
6	31	0	7	1	Control	No	B	A
7	32	0	7	1	Control	No	B	A
8	33	0	7	1	Control	No	B	A
9	34	0	7	1	Control	No	B	A
10	35	0	7	1	Control	No	B	A
11	36	0	7	1	Control	No	B	A
12	37	0	7	0	Control	No	B	A
13	38	0	7	0	Control	No	B	A
14	39	0	7	0	Control	No	B	A
15	40	0	7	0	Control	No	B	A
16	41	0	7	0	Control	No	B	A
17	42	0	7	0	Control	No	B	A
18	43	0	7	0	Control	No	B	A
19	44	0	7	0	Control	No	B	A
20	45	0	7	0	Control	No	B	A
21	46	0	7	0	Control	No	B	A
22	47	0	7	0	Control	No	B	A
23	48	0	7	0	Control	No	B	A
24	49	0	7	0	Control	No	B	A
1	50	0	3	1	Control	No	C	A
2	51	0	6	1	Control	No	C	A
3	52	0	6	1	Control	No	C	A
4	53	0	7	0	Control	No	C	A
5	54	0	7	0	Control	No	C	A
6	55	0	7	0	Control	No	C	A
7	56	0	7	0	Control	No	C	A
8	57	0	7	0	Control	No	C	A
9	58	0	7	0	Control	No	C	A
10	59	0	7	0	Control	No	C	A
11	60	0	7	0	Control	No	C	A
12	61	0	7	0	Control	No	C	A
13	62	0	7	0	Control	No	C	A
14	63	0	7	0	Control	No	C	A
15	64	0	7	0	Control	No	C	A
16	65	0	7	0	Control	No	C	A
17	66	0	7	0	Control	No	C	A
18	67	0	7	0	Control	No	C	A
19	68	0	7	0	Control	No	C	A
20	69	0	7	0	Control	No	C	A
21	70	0	7	0	Control	No	C	A
22	71	0	7	0	Control	No	C	A
23	72	0	7	0	Control	No	C	A
24	73	0	7	0	Control	No	C	A
1	74	0	6	1	GH_01_Caf	No	A	A
2	75	0	6	1	GH_01_Caf	No	A	A
3	76	0	7	0	GH_01_Caf	No	A	A
4	77	0	7	0	GH_01_Caf	No	A	A
5	78	0	7	0	GH_01_Caf	No	A	A
6	79	0	7	0	GH_01_Caf	No	A	A
7	80	0	7	0	GH_01_Caf	No	A	A
8	81	0	7	0	GH_01_Caf	No	A	A
9	82	0	7	0	GH_01_Caf	No	A	A
10	83	0	7	0	GH_01_Caf	No	A	A
11	84	0	7	0	GH_01_Caf	No	A	A
12	85	0	7	0	GH_01_Caf	No	A	A
13	86	0	7	0	GH_01_Caf	No	A	A
14	87	0	7	0	GH_01_Caf	No	A	A
15	88	0	7	0	GH_01_Caf	No	A	A
16	89	0	7	0	GH_01_Caf	No	A	A
17	90	0	7	0	GH_01_Caf	No	A	A
18	91	0	7	0	GH_01_Caf	No	A	A
19	92	0	7	0	GH_01_Caf	No	A	A
20	93	0	7	0	GH_01_Caf	No	A	A
21	94	0	7	0	GH_01_Caf	No	A	A
22	95	0	7	0	GH_01_Caf	No	A	A
23	96	0	7	0	GH_01_Caf	No	A	A
24	97	0	7	0	GH_01_Caf	No	A	A
25	98	0	7	0	GH_01_Caf	No	A	A
1	99	0	6	1	GH_01_Caf	No	B	A
2	100	0	6	1	GH_01_Caf	No	B	A
3	101	0	7	1	GH_01_Caf	No	B	A
4	102	0	7	1	GH_01_Caf	No	B	A
5	103	0	7	1	GH_01_Caf	No	B	A
6	104	0	7	0	GH_01_Caf	No	B	A
7	105	0	7	0	GH_01_Caf	No	B	A
8	106	0	7	0	GH_01_Caf	No	B	A
9	107	0	7	0	GH_01_Caf	No	B	A
10	108	0	7	0	GH_01_Caf	No	B	A
11	109	0	7	0	GH_01_Caf	No	B	A
12	110	0	7	0	GH_01_Caf	No	B	A
13	111	0	7	0	GH_01_Caf	No	B	A
14	112	0	7	0	GH_01_Caf	No	B	A
15	113	0	7	0	GH_01_Caf	No	B	A
16	114	0	7	0	GH_01_Caf	No	B	A
17	115	0	7	0	GH_01_Caf	No	B	A
18	116	0	7	0	GH_01_Caf	No	B	A
19	117	0	7	0	GH_01_Caf	No	B	A
20	118	0	7	0	GH_01_Caf	No	B	A
21	119	0	7	0	GH_01_Caf	No	B	A
22	120	0	7	0	GH_01_Caf	No	B	A
23	121	0	7	0	GH_01_Caf	No	B	A
24	122	0	7	0	GH_01_Caf	No	B	A
25	123	0	7	0	GH_01_Caf	No	B	A
1	124	0	6	1	GH_01_Caf	No	C	A
2	125	0	7	1	GH_01_Caf	No	C	A
3	126	0	7	1	GH_01_Caf	No	C	A
4	127	0	7	0	GH_01_Caf	No	C	A
5	128	0	7	0	GH_01_Caf	No	C	A
6	129	0	7	0	GH_01_Caf	No	C	A
7	130	0	7	0	GH_01_Caf	No	C	A
8	131	0	7	0	GH_01_Caf	No	C	A
9	132	0	7	0	GH_01_Caf	No	C	A
10	133	0	7	0	GH_01_Caf	No	C	A
11	134	0	7	0	GH_01_Caf	No	C	A
12	135	0	7	0	GH_01_Caf	No	C	A
13	136	0	7	0	GH_01_Caf	No	C	A
14	137	0	7	0	GH_01_Caf	No	C	A
15	138	0	7	0	GH_01_Caf	No	C	A
16	139	0	7	0	GH_01_Caf	No	C	A
17	140	0	7	0	GH_01_Caf	No	C	A
18	141	0	7	0	GH_01_Caf	No	C	A
19	142	0	7	0	GH_01_Caf	No	C	A
20	143	0	7	0	GH_01_Caf	No	C	A
21	144	0	7	0	GH_01_Caf	No	C	A
22	145	0	7	0	GH_01_Caf	No	C	A
23	146	0	7	0	GH_01_Caf	No	C	A
24	147	0	7	0	GH_01_Caf	No	C	A
25	148	0	7	0	GH_01_Caf	No	C	A
1	149	0	6	1	GH_1_Caf	No	A	A
2	150	0	7	0	GH_1_Caf	No	A	A
3	151	0	7	0	GH_1_Caf	No	A	A
4	152	0	7	0	GH_1_Caf	No	A	A
5	153	0	7	0	GH_1_Caf	No	A	A
6	154	0	7	0	GH_1_Caf	No	A	A
7	155	0	7	0	GH_1_Caf	No	A	A
8	156	0	7	0	GH_1_Caf	No	A	A
9	157	0	7	0	GH_1_Caf	No	A	A
10	158	0	7	0	GH_1_Caf	No	A	A
11	159	0	7	0	GH_1_Caf	No	A	A
12	160	0	7	0	GH_1_Caf	No	A	A
13	161	0	7	0	GH_1_Caf	No	A	A
14	162	0	7	0	GH_1_Caf	No	A	A
15	163	0	7	0	GH_1_Caf	No	A	A
16	164	0	7	0	GH_1_Caf	No	A	A
17	165	0	7	0	GH_1_Caf	No	A	A
18	166	0	7	0	GH_1_Caf	No	A	A
19	167	0	7	0	GH_1_Caf	No	A	A
20	168	0	7	0	GH_1_Caf	No	A	A
21	169	0	7	0	GH_1_Caf	No	A	A
22	170	0	7	0	GH_1_Caf	No	A	A
23	171	0	7	0	GH_1_Caf	No	A	A
24	172	0	7	0	GH_1_Caf	No	A	A
25	173	0	7	0	GH_1_Caf	No	A	A
1	174	0	3	1	GH_1_Caf	No	B	A
2	175	0	7	1	GH_1_Caf	No	B	A
3	176	0	7	0	GH_1_Caf	No	B	A
4	177	0	7	0	GH_1_Caf	No	B	A
5	178	0	7	0	GH_1_Caf	No	B	A
6	179	0	7	0	GH_1_Caf	No	B	A
7	180	0	7	0	GH_1_Caf	No	B	A
8	181	0	7	0	GH_1_Caf	No	B	A
9	182	0	7	0	GH_1_Caf	No	B	A
10	183	0	7	0	GH_1_Caf	No	B	A
11	184	0	7	0	GH_1_Caf	No	B	A
12	185	0	7	0	GH_1_Caf	No	B	A
13	186	0	7	0	GH_1_Caf	No	B	A
14	187	0	7	0	GH_1_Caf	No	B	A
15	188	0	7	0	GH_1_Caf	No	B	A
16	189	0	7	0	GH_1_Caf	No	B	A
17	190	0	7	0	GH_1_Caf	No	B	A
18	191	0	7	0	GH_1_Caf	No	B	A
19	192	0	7	0	GH_1_Caf	No	B	A
20	193	0	7	0	GH_1_Caf	No	B	A
21	194	0	7	0	GH_1_Caf	No	B	A
22	195	0	7	0	GH_1_Caf	No	B	A
23	196	0	7	0	GH_1_Caf	No	B	A
24	197	0	7	0	GH_1_Caf	No	B	A
25	198	0	7	0	GH_1_Caf	No	B	A
1	199	0	6	1	GH_1_Caf	No	C	A
2	200	0	7	1	GH_1_Caf	No	C	A
3	201	0	7	1	GH_1_Caf	No	C	A
4	202	0	7	1	GH_1_Caf	No	C	A
5	203	0	7	0	GH_1_Caf	No	C	A
6	204	0	7	0	GH_1_Caf	No	C	A
7	205	0	7	0	GH_1_Caf	No	C	A
8	206	0	7	0	GH_1_Caf	No	C	A
9	207	0	7	0	GH_1_Caf	No	C	A
10	208	0	7	0	GH_1_Caf	No	C	A
11	209	0	7	0	GH_1_Caf	No	C	A
12	210	0	7	0	GH_1_Caf	No	C	A
13	211	0	7	0	GH_1_Caf	No	C	A
14	212	0	7	0	GH_1_Caf	No	C	A
15	213	0	7	0	GH_1_Caf	No	C	A
16	214	0	7	0	GH_1_Caf	No	C	A
17	215	0	7	0	GH_1_Caf	No	C	A
18	216	0	7	0	GH_1_Caf	No	C	A
19	217	0	7	0	GH_1_Caf	No	C	A
20	218	0	7	0	GH_1_Caf	No	C	A
21	219	0	7	0	GH_1_Caf	No	C	A
22	220	0	7	0	GH_1_Caf	No	C	A
23	221	0	7	0	GH_1_Caf	No	C	A
24	222	0	7	0	GH_1_Caf	No	C	A
25	223	0	7	0	GH_1_Caf	No	C	A
1	224	0	1	1	Ser_GH_Control	Yes	A	A
2	225	0	2	1	Ser_GH_Control	Yes	A	A
3	226	0	2	1	Ser_GH_Control	Yes	A	A
4	227	0	2	1	Ser_GH_Control	Yes	A	A
5	228	0	3	1	Ser_GH_Control	Yes	A	A
6	229	0	3	1	Ser_GH_Control	Yes	A	A
7	230	0	3	1	Ser_GH_Control	Yes	A	A
8	231	0	3	1	Ser_GH_Control	Yes	A	A
9	232	0	4	1	Ser_GH_Control	Yes	A	A
10	233	0	4	1	Ser_GH_Control	Yes	A	A
11	234	0	5	1	Ser_GH_Control	Yes	A	A
12	235	0	5	1	Ser_GH_Control	Yes	A	A
13	236	0	5	1	Ser_GH_Control	Yes	A	A
14	237	0	6	1	Ser_GH_Control	Yes	A	A
15	238	0	6	1	Ser_GH_Control	Yes	A	A
16	239	0	6	1	Ser_GH_Control	Yes	A	A
17	240	0	6	1	Ser_GH_Control	Yes	A	A
18	241	0	6	1	Ser_GH_Control	Yes	A	A
19	242	0	6	1	Ser_GH_Control	Yes	A	A
20	243	0	6	1	Ser_GH_Control	Yes	A	A
21	244	0	7	1	Ser_GH_Control	Yes	A	A
22	245	0	7	0	Ser_GH_Control	Yes	A	A
23	246	0	7	0	Ser_GH_Control	Yes	A	A
24	247	0	7	0	Ser_GH_Control	Yes	A	A
25	248	0	7	0	Ser_GH_Control	Yes	A	A
1	249	0	1	1	Ser_GH_Control	Yes	B	A
2	250	0	2	1	Ser_GH_Control	Yes	B	A
3	251	0	2	1	Ser_GH_Control	Yes	B	A
4	252	0	3	1	Ser_GH_Control	Yes	B	A
5	253	0	3	1	Ser_GH_Control	Yes	B	A
6	254	0	6	1	Ser_GH_Control	Yes	B	A
7	255	0	6	1	Ser_GH_Control	Yes	B	A
8	256	0	6	1	Ser_GH_Control	Yes	B	A
9	257	0	7	1	Ser_GH_Control	Yes	B	A
10	258	0	7	0	Ser_GH_Control	Yes	B	A
11	259	0	7	0	Ser_GH_Control	Yes	B	A
12	260	0	7	0	Ser_GH_Control	Yes	B	A
13	261	0	7	0	Ser_GH_Control	Yes	B	A
14	262	0	7	0	Ser_GH_Control	Yes	B	A
15	263	0	7	0	Ser_GH_Control	Yes	B	A
16	264	0	7	0	Ser_GH_Control	Yes	B	A
17	265	0	7	0	Ser_GH_Control	Yes	B	A
18	266	0	7	0	Ser_GH_Control	Yes	B	A
19	267	0	7	0	Ser_GH_Control	Yes	B	A
20	268	0	7	0	Ser_GH_Control	Yes	B	A
21	269	0	7	0	Ser_GH_Control	Yes	B	A
22	270	0	7	0	Ser_GH_Control	Yes	B	A
23	271	0	7	0	Ser_GH_Control	Yes	B	A
24	272	0	7	0	Ser_GH_Control	Yes	B	A
1	273	0	2	1	Ser_GH_Control	Yes	C	A
2	274	0	3	1	Ser_GH_Control	Yes	C	A
3	275	0	3	1	Ser_GH_Control	Yes	C	A
4	276	0	3	1	Ser_GH_Control	Yes	C	A
5	277	0	4	1	Ser_GH_Control	Yes	C	A
6	278	0	5	1	Ser_GH_Control	Yes	C	A
7	279	0	6	1	Ser_GH_Control	Yes	C	A
8	280	0	6	1	Ser_GH_Control	Yes	C	A
9	281	0	7	1	Ser_GH_Control	Yes	C	A
10	282	0	7	1	Ser_GH_Control	Yes	C	A
11	283	0	7	1	Ser_GH_Control	Yes	C	A
12	284	0	7	1	Ser_GH_Control	Yes	C	A
13	285	0	7	0	Ser_GH_Control	Yes	C	A
14	286	0	7	0	Ser_GH_Control	Yes	C	A
15	287	0	7	0	Ser_GH_Control	Yes	C	A
16	288	0	7	0	Ser_GH_Control	Yes	C	A
17	289	0	7	0	Ser_GH_Control	Yes	C	A
18	290	0	7	0	Ser_GH_Control	Yes	C	A
19	291	0	7	0	Ser_GH_Control	Yes	C	A
20	292	0	7	0	Ser_GH_Control	Yes	C	A
21	293	0	7	0	Ser_GH_Control	Yes	C	A
22	294	0	7	0	Ser_GH_Control	Yes	C	A
23	295	0	7	0	Ser_GH_Control	Yes	C	A
24	296	0	7	0	Ser_GH_Control	Yes	C	A
25	297	0	7	0	Ser_GH_Control	Yes	C	A
1	298	0	2	1	Ser_GH_01_Caf	Yes	A	A
2	299	0	3	1	Ser_GH_01_Caf	Yes	A	A
3	300	0	3	1	Ser_GH_01_Caf	Yes	A	A
4	301	0	3	1	Ser_GH_01_Caf	Yes	A	A
5	302	0	4	1	Ser_GH_01_Caf	Yes	A	A
6	303	0	5	1	Ser_GH_01_Caf	Yes	A	A
7	304	0	5	1	Ser_GH_01_Caf	Yes	A	A
8	305	0	5	1	Ser_GH_01_Caf	Yes	A	A
9	306	0	6	1	Ser_GH_01_Caf	Yes	A	A
10	307	0	6	1	Ser_GH_01_Caf	Yes	A	A
11	308	0	6	1	Ser_GH_01_Caf	Yes	A	A
12	309	0	7	1	Ser_GH_01_Caf	Yes	A	A
13	310	0	7	0	Ser_GH_01_Caf	Yes	A	A
14	311	0	7	0	Ser_GH_01_Caf	Yes	A	A
15	312	0	7	0	Ser_GH_01_Caf	Yes	A	A
16	313	0	7	0	Ser_GH_01_Caf	Yes	A	A
17	314	0	7	0	Ser_GH_01_Caf	Yes	A	A
18	315	0	7	0	Ser_GH_01_Caf	Yes	A	A
19	316	0	7	0	Ser_GH_01_Caf	Yes	A	A
20	317	0	7	0	Ser_GH_01_Caf	Yes	A	A
21	318	0	7	0	Ser_GH_01_Caf	Yes	A	A
22	319	0	7	0	Ser_GH_01_Caf	Yes	A	A
23	320	0	7	0	Ser_GH_01_Caf	Yes	A	A
24	321	0	7	0	Ser_GH_01_Caf	Yes	A	A
1	322	0	2	1	Ser_GH_01_Caf	Yes	B	A
2	323	0	2	1	Ser_GH_01_Caf	Yes	B	A
3	324	0	2	1	Ser_GH_01_Caf	Yes	B	A
4	325	0	2	1	Ser_GH_01_Caf	Yes	B	A
5	326	0	2	1	Ser_GH_01_Caf	Yes	B	A
6	327	0	3	1	Ser_GH_01_Caf	Yes	B	A
7	328	0	3	1	Ser_GH_01_Caf	Yes	B	A
8	329	0	4	1	Ser_GH_01_Caf	Yes	B	A
9	330	0	4	1	Ser_GH_01_Caf	Yes	B	A
10	331	0	5	0	Ser_GH_01_Caf	Yes	B	A
11	332	0	5	0	Ser_GH_01_Caf	Yes	B	A
12	333	0	5	0	Ser_GH_01_Caf	Yes	B	A
13	334	0	5	0	Ser_GH_01_Caf	Yes	B	A
14	335	0	5	0	Ser_GH_01_Caf	Yes	B	A
15	336	0	5	0	Ser_GH_01_Caf	Yes	B	A
16	337	0	5	0	Ser_GH_01_Caf	Yes	B	A
17	338	0	5	0	Ser_GH_01_Caf	Yes	B	A
18	339	0	5	0	Ser_GH_01_Caf	Yes	B	A
19	340	0	5	0	Ser_GH_01_Caf	Yes	B	A
20	341	0	5	0	Ser_GH_01_Caf	Yes	B	A
21	342	0	5	0	Ser_GH_01_Caf	Yes	B	A
22	343	0	5	0	Ser_GH_01_Caf	Yes	B	A
23	344	0	5	0	Ser_GH_01_Caf	Yes	B	A
24	345	0	5	0	Ser_GH_01_Caf	Yes	B	A
25	346	0	5	0	Ser_GH_01_Caf	Yes	B	A
1	347	0	2	1	Ser_GH_01_Caf	Yes	C	A
2	348	0	2	1	Ser_GH_01_Caf	Yes	C	A
3	349	0	2	1	Ser_GH_01_Caf	Yes	C	A
4	350	0	2	1	Ser_GH_01_Caf	Yes	C	A
5	351	0	2	1	Ser_GH_01_Caf	Yes	C	A
6	352	0	3	1	Ser_GH_01_Caf	Yes	C	A
7	353	0	3	1	Ser_GH_01_Caf	Yes	C	A
8	354	0	4	1	Ser_GH_01_Caf	Yes	C	A
9	355	0	4	1	Ser_GH_01_Caf	Yes	C	A
10	356	0	4	1	Ser_GH_01_Caf	Yes	C	A
11	357	0	6	1	Ser_GH_01_Caf	Yes	C	A
12	358	0	6	1	Ser_GH_01_Caf	Yes	C	A
13	359	0	6	1	Ser_GH_01_Caf	Yes	C	A
14	360	0	7	1	Ser_GH_01_Caf	Yes	C	A
15	361	0	7	1	Ser_GH_01_Caf	Yes	C	A
16	362	0	7	1	Ser_GH_01_Caf	Yes	C	A
17	363	0	7	0	Ser_GH_01_Caf	Yes	C	A
18	364	0	7	0	Ser_GH_01_Caf	Yes	C	A
19	365	0	7	0	Ser_GH_01_Caf	Yes	C	A
20	366	0	7	0	Ser_GH_01_Caf	Yes	C	A
21	367	0	7	0	Ser_GH_01_Caf	Yes	C	A
22	368	0	7	0	Ser_GH_01_Caf	Yes	C	A
23	369	0	7	0	Ser_GH_01_Caf	Yes	C	A
24	370	0	7	0	Ser_GH_01_Caf	Yes	C	A
25	371	0	7	0	Ser_GH_01_Caf	Yes	A	A
1	372	0	1	1	Ser_GH_1_Caf	Yes	A	A
2	373	0	2	1	Ser_GH_1_Caf	Yes	A	A
3	374	0	2	1	Ser_GH_1_Caf	Yes	A	A
4	375	0	3	1	Ser_GH_1_Caf	Yes	A	A
5	376	0	3	1	Ser_GH_1_Caf	Yes	A	A
6	377	0	6	1	Ser_GH_1_Caf	Yes	A	A
7	378	0	7	1	Ser_GH_1_Caf	Yes	A	A
8	379	0	7	0	Ser_GH_1_Caf	Yes	A	A
9	380	0	7	0	Ser_GH_1_Caf	Yes	A	A
10	381	0	7	0	Ser_GH_1_Caf	Yes	A	A
11	382	0	7	0	Ser_GH_1_Caf	Yes	A	A
12	383	0	7	0	Ser_GH_1_Caf	Yes	A	A
13	384	0	7	0	Ser_GH_1_Caf	Yes	A	A
14	385	0	7	0	Ser_GH_1_Caf	Yes	A	A
15	386	0	7	0	Ser_GH_1_Caf	Yes	A	A
16	387	0	7	0	Ser_GH_1_Caf	Yes	A	A
17	388	0	7	0	Ser_GH_1_Caf	Yes	A	A
18	389	0	7	0	Ser_GH_1_Caf	Yes	A	A
19	390	0	7	0	Ser_GH_1_Caf	Yes	A	A
20	391	0	7	0	Ser_GH_1_Caf	Yes	A	A
21	392	0	7	0	Ser_GH_1_Caf	Yes	A	A
22	393	0	7	0	Ser_GH_1_Caf	Yes	A	A
23	394	0	7	0	Ser_GH_1_Caf	Yes	A	A
24	395	0	7	0	Ser_GH_1_Caf	Yes	A	A
25	396	0	7	0	Ser_GH_1_Caf	Yes	A	A
1	397	0	2	1	Ser_GH_1_Caf	Yes	B	A
2	398	0	2	1	Ser_GH_1_Caf	Yes	B	A
3	399	0	2	1	Ser_GH_1_Caf	Yes	B	A
4	400	0	3	1	Ser_GH_1_Caf	Yes	B	A
5	401	0	4	1	Ser_GH_1_Caf	Yes	B	A
6	402	0	6	1	Ser_GH_1_Caf	Yes	B	A
7	403	0	7	1	Ser_GH_1_Caf	Yes	B	A
8	404	0	7	0	Ser_GH_1_Caf	Yes	B	A
9	405	0	7	0	Ser_GH_1_Caf	Yes	B	A
10	406	0	7	0	Ser_GH_1_Caf	Yes	B	A
11	407	0	7	0	Ser_GH_1_Caf	Yes	B	A
12	408	0	7	0	Ser_GH_1_Caf	Yes	B	A
13	409	0	7	0	Ser_GH_1_Caf	Yes	B	A
14	410	0	7	0	Ser_GH_1_Caf	Yes	B	A
15	411	0	7	0	Ser_GH_1_Caf	Yes	B	A
16	412	0	7	0	Ser_GH_1_Caf	Yes	B	A
17	413	0	7	0	Ser_GH_1_Caf	Yes	B	A
18	414	0	7	0	Ser_GH_1_Caf	Yes	B	A
19	415	0	7	0	Ser_GH_1_Caf	Yes	B	A
20	416	0	7	0	Ser_GH_1_Caf	Yes	B	A
21	417	0	7	0	Ser_GH_1_Caf	Yes	B	A
22	418	0	7	0	Ser_GH_1_Caf	Yes	B	A
23	419	0	7	0	Ser_GH_1_Caf	Yes	B	A
24	420	0	7	0	Ser_GH_1_Caf	Yes	B	A
25	421	0	7	0	Ser_GH_1_Caf	Yes	B	A
1	422	0	2	1	Ser_GH_1_Caf	Yes	C	A
2	423	0	3	1	Ser_GH_1_Caf	Yes	C	A
3	424	0	3	1	Ser_GH_1_Caf	Yes	C	A
4	425	0	4	1	Ser_GH_1_Caf	Yes	C	A
5	426	0	5	1	Ser_GH_1_Caf	Yes	C	A
6	427	0	5	1	Ser_GH_1_Caf	Yes	C	A
7	428	0	6	1	Ser_GH_1_Caf	Yes	C	A
8	429	0	6	1	Ser_GH_1_Caf	Yes	C	A
9	430	0	6	1	Ser_GH_1_Caf	Yes	C	A
10	431	0	6	1	Ser_GH_1_Caf	Yes	C	A
11	432	0	7	1	Ser_GH_1_Caf	Yes	C	A
12	433	0	7	1	Ser_GH_1_Caf	Yes	C	A
13	434	0	7	0	Ser_GH_1_Caf	Yes	C	A
14	435	0	7	0	Ser_GH_1_Caf	Yes	C	A
15	436	0	7	0	Ser_GH_1_Caf	Yes	C	A
16	437	0	7	0	Ser_GH_1_Caf	Yes	C	A
17	438	0	7	0	Ser_GH_1_Caf	Yes	C	A
18	439	0	7	0	Ser_GH_1_Caf	Yes	C	A
19	440	0	7	0	Ser_GH_1_Caf	Yes	C	A
20	441	0	7	0	Ser_GH_1_Caf	Yes	C	A
21	442	0	7	0	Ser_GH_1_Caf	Yes	C	A
22	443	0	7	0	Ser_GH_1_Caf	Yes	C	A
23	444	0	7	0	Ser_GH_1_Caf	Yes	C	A
24	445	0	7	0	Ser_GH_1_Caf	Yes	C	A
25	446	0	7	0	Ser_GH_1_Caf	Yes	C	A
1	447	0	1	1	Control	No	A	B
2	448	0	5	1	Control	No	A	B
3	449	0	5	1	Control	No	A	B
4	450	0	6	1	Control	No	A	B
5	451	0	6	1	Control	No	A	B
6	452	0	6	1	Control	No	A	B
7	453	0	7	0	Control	No	A	B
8	454	0	7	0	Control	No	A	B
9	455	0	7	0	Control	No	A	B
10	456	0	7	0	Control	No	A	B
11	457	0	7	0	Control	No	A	B
12	458	0	7	0	Control	No	A	B
13	459	0	7	0	Control	No	A	B
14	460	0	7	0	Control	No	A	B
15	461	0	7	0	Control	No	A	B
16	462	0	7	0	Control	No	A	B
17	463	0	7	0	Control	No	A	B
1	464	0	2	1	Control	No	B	B
2	465	0	2	1	Control	No	B	B
3	466	0	3	1	Control	No	B	B
4	467	0	5	1	Control	No	B	B
5	468	0	6	1	Control	No	B	B
6	469	0	6	1	Control	No	B	B
7	470	0	7	1	Control	No	B	B
8	471	0	7	0	Control	No	B	B
9	472	0	7	0	Control	No	B	B
10	473	0	7	0	Control	No	B	B
11	474	0	7	0	Control	No	B	B
12	475	0	7	0	Control	No	B	B
13	476	0	7	0	Control	No	B	B
14	477	0	7	0	Control	No	B	B
15	478	0	7	0	Control	No	B	B
16	479	0	7	0	Control	No	B	B
17	480	0	7	0	Control	No	B	B
18	481	0	7	0	Control	No	B	B
1	482	0	2	1	Control	No	C	B
2	483	0	2	1	Control	No	C	B
3	484	0	3	1	Control	No	C	B
4	485	0	3	1	Control	No	C	B
5	486	0	4	1	Control	No	C	B
6	487	0	5	1	Control	No	C	B
7	488	0	7	0	Control	No	C	B
8	489	0	7	0	Control	No	C	B
9	490	0	7	0	Control	No	C	B
10	491	0	7	0	Control	No	C	B
11	492	0	7	0	Control	No	C	B
12	493	0	7	0	Control	No	C	B
13	494	0	7	0	Control	No	C	B
14	495	0	7	0	Control	No	C	B
15	496	0	7	0	Control	No	C	B
16	497	0	7	0	Control	No	C	B
17	498	0	7	0	Control	No	C	B
18	499	0	7	0	Control	No	C	B
19	500	0	7	0	Control	No	C	B
20	501	0	7	0	Control	No	C	B
1	502	0	6	1	GH_01_Caf	No	A	B
2	503	0	7	1	GH_01_Caf	No	A	B
3	504	0	7	0	GH_01_Caf	No	A	B
4	505	0	7	0	GH_01_Caf	No	A	B
5	506	0	7	0	GH_01_Caf	No	A	B
6	507	0	7	0	GH_01_Caf	No	A	B
7	508	0	7	0	GH_01_Caf	No	A	B
8	509	0	7	0	GH_01_Caf	No	A	B
9	510	0	7	0	GH_01_Caf	No	A	B
10	511	0	7	0	GH_01_Caf	No	A	B
11	512	0	7	0	GH_01_Caf	No	A	B
12	513	0	7	0	GH_01_Caf	No	A	B
13	514	0	7	0	GH_01_Caf	No	A	B
14	515	0	7	0	GH_01_Caf	No	A	B
15	516	0	7	0	GH_01_Caf	No	A	B
16	517	0	7	0	GH_01_Caf	No	A	B
17	518	0	7	0	GH_01_Caf	No	A	B
18	519	0	7	0	GH_01_Caf	No	A	B
1	520	0	6	1	GH_01_Caf	No	B	B
2	521	0	7	0	GH_01_Caf	No	B	B
3	522	0	7	0	GH_01_Caf	No	B	B
4	523	0	7	0	GH_01_Caf	No	B	B
5	524	0	7	0	GH_01_Caf	No	B	B
6	525	0	7	0	GH_01_Caf	No	B	B
7	526	0	7	0	GH_01_Caf	No	B	B
8	527	0	7	0	GH_01_Caf	No	B	B
9	528	0	7	0	GH_01_Caf	No	B	B
10	529	0	7	0	GH_01_Caf	No	B	B
11	530	0	7	0	GH_01_Caf	No	B	B
12	531	0	7	0	GH_01_Caf	No	B	B
13	532	0	7	0	GH_01_Caf	No	B	B
14	533	0	7	0	GH_01_Caf	No	B	B
15	534	0	7	0	GH_01_Caf	No	B	B
16	535	0	7	0	GH_01_Caf	No	B	B
17	536	0	7	0	GH_01_Caf	No	B	B
1	537	0	3	1	GH_01_Caf	No	C	B
2	538	0	3	1	GH_01_Caf	No	C	B
3	539	0	4	1	GH_01_Caf	No	C	B
4	540	0	4	1	GH_01_Caf	No	C	B
5	541	0	6	1	GH_01_Caf	No	C	B
6	542	0	6	1	GH_01_Caf	No	C	B
7	543	0	6	1	GH_01_Caf	No	C	B
8	544	0	7	1	GH_01_Caf	No	C	B
9	545	0	7	0	GH_01_Caf	No	C	B
10	546	0	7	0	GH_01_Caf	No	C	B
11	547	0	7	0	GH_01_Caf	No	C	B
12	548	0	7	0	GH_01_Caf	No	C	B
13	549	0	7	0	GH_01_Caf	No	C	B
14	550	0	7	0	GH_01_Caf	No	C	B
1	551	0	2	1	GH_1_Caf	No	A	B
2	552	0	7	1	GH_1_Caf	No	A	B
3	553	0	7	0	GH_1_Caf	No	A	B
4	554	0	7	0	GH_1_Caf	No	A	B
5	555	0	7	0	GH_1_Caf	No	A	B
6	556	0	7	0	GH_1_Caf	No	A	B
7	557	0	7	0	GH_1_Caf	No	A	B
8	558	0	7	0	GH_1_Caf	No	A	B
9	559	0	7	0	GH_1_Caf	No	A	B
10	560	0	7	0	GH_1_Caf	No	A	B
11	561	0	7	0	GH_1_Caf	No	A	B
12	562	0	7	0	GH_1_Caf	No	A	B
13	563	0	7	0	GH_1_Caf	No	A	B
14	564	0	7	0	GH_1_Caf	No	A	B
15	565	0	7	0	GH_1_Caf	No	A	B
16	566	0	7	0	GH_1_Caf	No	A	B
17	567	0	7	0	GH_1_Caf	No	A	B
18	568	0	7	0	GH_1_Caf	No	A	B
1	569	0	3	1	GH_1_Caf	No	B	B
2	570	0	3	1	GH_1_Caf	No	B	B
3	571	0	5	1	GH_1_Caf	No	B	B
4	572	0	6	1	GH_1_Caf	No	B	B
5	573	0	6	1	GH_1_Caf	No	B	B
6	574	0	6	1	GH_1_Caf	No	B	B
7	575	0	7	1	GH_1_Caf	No	B	B
8	576	0	7	0	GH_1_Caf	No	B	B
9	577	0	7	0	GH_1_Caf	No	B	B
10	578	0	7	0	GH_1_Caf	No	B	B
11	579	0	7	0	GH_1_Caf	No	B	B
1	580	0	6	1	GH_1_Caf	No	C	B
2	581	0	6	1	GH_1_Caf	No	C	B
3	582	0	7	0	GH_1_Caf	No	C	B
4	583	0	7	0	GH_1_Caf	No	C	B
5	584	0	7	0	GH_1_Caf	No	C	B
6	585	0	7	0	GH_1_Caf	No	C	B
7	586	0	7	0	GH_1_Caf	No	C	B
8	587	0	7	0	GH_1_Caf	No	C	B
9	588	0	7	0	GH_1_Caf	No	C	B
1	589	0	4	1	GH_1_Caf	No	D	B
2	590	0	7	0	GH_1_Caf	No	D	B
3	591	0	7	0	GH_1_Caf	No	D	B
4	592	0	7	0	GH_1_Caf	No	D	B
5	593	0	7	0	GH_1_Caf	No	D	B
6	594	0	7	0	GH_1_Caf	No	D	B
7	595	0	7	0	GH_1_Caf	No	D	B
8	596	0	7	0	GH_1_Caf	No	D	B
9	597	0	7	0	GH_1_Caf	No	D	B
10	598	0	7	0	GH_1_Caf	No	D	B
11	599	0	7	0	GH_1_Caf	No	D	B
12	600	0	7	0	GH_1_Caf	No	D	B
13	601	0	7	0	GH_1_Caf	No	D	B
14	602	0	7	0	GH_1_Caf	No	D	B
15	603	0	7	0	GH_1_Caf	No	D	B
16	604	0	7	0	GH_1_Caf	No	D	B
17	605	0	7	0	GH_1_Caf	No	D	B
18	606	0	7	0	GH_1_Caf	No	D	B
19	607	0	7	0	GH_1_Caf	No	D	B
1	608	0	1	1	Ser_GH_Control	Yes	A	B
2	609	0	1	1	Ser_GH_Control	Yes	A	B
3	610	0	1	1	Ser_GH_Control	Yes	A	B
4	611	0	1	1	Ser_GH_Control	Yes	A	B
5	612	0	2	1	Ser_GH_Control	Yes	A	B
6	613	0	2	1	Ser_GH_Control	Yes	A	B
7	614	0	2	1	Ser_GH_Control	Yes	A	B
8	615	0	2	1	Ser_GH_Control	Yes	A	B
9	616	0	3	1	Ser_GH_Control	Yes	A	B
10	617	0	3	1	Ser_GH_Control	Yes	A	B
11	618	0	3	1	Ser_GH_Control	Yes	A	B
12	619	0	4	1	Ser_GH_Control	Yes	A	B
13	620	0	5	1	Ser_GH_Control	Yes	A	B
14	621	0	7	0	Ser_GH_Control	Yes	A	B
15	622	0	7	0	Ser_GH_Control	Yes	A	B
1	623	0	2	1	Ser_GH_Control	Yes	B	B
2	624	0	2	1	Ser_GH_Control	Yes	B	B
3	625	0	2	1	Ser_GH_Control	Yes	B	B
4	626	0	2	1	Ser_GH_Control	Yes	B	B
5	627	0	2	1	Ser_GH_Control	Yes	B	B
6	628	0	2	1	Ser_GH_Control	Yes	B	B
7	629	0	3	1	Ser_GH_Control	Yes	B	B
8	630	0	3	1	Ser_GH_Control	Yes	B	B
9	631	0	4	1	Ser_GH_Control	Yes	B	B
10	632	0	4	1	Ser_GH_Control	Yes	B	B
11	633	0	5	1	Ser_GH_Control	Yes	B	B
12	634	0	5	1	Ser_GH_Control	Yes	B	B
13	635	0	5	1	Ser_GH_Control	Yes	B	B
14	636	0	5	1	Ser_GH_Control	Yes	B	B
15	637	0	6	1	Ser_GH_Control	Yes	B	B
16	638	0	6	1	Ser_GH_Control	Yes	B	B
17	639	0	7	0	Ser_GH_Control	Yes	B	B
18	640	0	7	0	Ser_GH_Control	Yes	B	B
1	641	0	2	1	Ser_GH_Control	Yes	C	B
2	642	0	3	1	Ser_GH_Control	Yes	C	B
3	643	0	4	1	Ser_GH_Control	Yes	C	B
4	644	0	5	1	Ser_GH_Control	Yes	C	B
5	645	0	6	1	Ser_GH_Control	Yes	C	B
6	646	0	6	1	Ser_GH_Control	Yes	C	B
7	647	0	6	1	Ser_GH_Control	Yes	C	B
8	648	0	7	1	Ser_GH_Control	Yes	C	B
9	649	0	7	1	Ser_GH_Control	Yes	C	B
10	650	0	7	0	Ser_GH_Control	Yes	C	B
11	651	0	7	0	Ser_GH_Control	Yes	C	B
12	652	0	7	0	Ser_GH_Control	Yes	C	B
13	653	0	7	0	Ser_GH_Control	Yes	C	B
14	654	0	7	0	Ser_GH_Control	Yes	C	B
15	655	0	7	0	Ser_GH_Control	Yes	C	B
16	656	0	7	0	Ser_GH_Control	Yes	C	B
17	657	0	7	0	Ser_GH_Control	Yes	C	B
18	658	0	7	0	Ser_GH_Control	Yes	C	B
1	659	0	1	1	Ser_GH_01_Caf	Yes	A	B
2	660	0	2	1	Ser_GH_01_Caf	Yes	A	B
3	661	0	2	1	Ser_GH_01_Caf	Yes	A	B
4	662	0	3	1	Ser_GH_01_Caf	Yes	A	B
5	663	0	3	1	Ser_GH_01_Caf	Yes	A	B
6	664	0	3	1	Ser_GH_01_Caf	Yes	A	B
7	665	0	3	1	Ser_GH_01_Caf	Yes	A	B
8	666	0	5	1	Ser_GH_01_Caf	Yes	A	B
9	667	0	7	0	Ser_GH_01_Caf	Yes	A	B
10	668	0	7	0	Ser_GH_01_Caf	Yes	A	B
11	669	0	7	0	Ser_GH_01_Caf	Yes	A	B
12	670	0	7	0	Ser_GH_01_Caf	Yes	A	B
13	671	0	7	0	Ser_GH_01_Caf	Yes	A	B
14	672	0	7	0	Ser_GH_01_Caf	Yes	A	B
15	673	0	7	0	Ser_GH_01_Caf	Yes	A	B
16	674	0	7	0	Ser_GH_01_Caf	Yes	A	B
17	675	0	7	0	Ser_GH_01_Caf	Yes	A	B
18	676	0	7	0	Ser_GH_01_Caf	Yes	A	B
1	677	0	2	1	Ser_GH_01_Caf	Yes	B	B
2	678	0	2	1	Ser_GH_01_Caf	Yes	B	B
3	679	0	2	1	Ser_GH_01_Caf	Yes	B	B
4	680	0	3	1	Ser_GH_01_Caf	Yes	B	B
5	681	0	4	1	Ser_GH_01_Caf	Yes	B	B
6	682	0	5	1	Ser_GH_01_Caf	Yes	B	B
7	683	0	6	1	Ser_GH_01_Caf	Yes	B	B
8	684	0	6	1	Ser_GH_01_Caf	Yes	B	B
9	685	0	6	1	Ser_GH_01_Caf	Yes	B	B
10	686	0	6	1	Ser_GH_01_Caf	Yes	B	B
11	687	0	6	1	Ser_GH_01_Caf	Yes	B	B
12	688	0	6	1	Ser_GH_01_Caf	Yes	B	B
13	689	0	7	1	Ser_GH_01_Caf	Yes	B	B
14	690	0	7	1	Ser_GH_01_Caf	Yes	B	B
15	691	0	7	1	Ser_GH_01_Caf	Yes	B	B
16	692	0	7	1	Ser_GH_01_Caf	Yes	B	B
17	693	0	7	1	Ser_GH_01_Caf	Yes	B	B
1	694	0	1	1	Ser_GH_01_Caf	Yes	C	B
2	695	0	2	1	Ser_GH_01_Caf	Yes	C	B
3	696	0	2	1	Ser_GH_01_Caf	Yes	C	B
4	697	0	2	1	Ser_GH_01_Caf	Yes	C	B
5	698	0	2	1	Ser_GH_01_Caf	Yes	C	B
6	699	0	3	1	Ser_GH_01_Caf	Yes	C	B
7	700	0	3	1	Ser_GH_01_Caf	Yes	C	B
8	701	0	3	1	Ser_GH_01_Caf	Yes	C	B
9	702	0	3	1	Ser_GH_01_Caf	Yes	C	B
10	703	0	4	1	Ser_GH_01_Caf	Yes	C	B
11	704	0	4	1	Ser_GH_01_Caf	Yes	C	B
12	705	0	5	1	Ser_GH_01_Caf	Yes	C	B
13	706	0	6	1	Ser_GH_01_Caf	Yes	C	B
14	707	0	6	1	Ser_GH_01_Caf	Yes	C	B
1	708	0	1	1	Ser_GH_1_Caf	Yes	A	B
2	709	0	3	1	Ser_GH_1_Caf	Yes	A	B
3	710	0	3	1	Ser_GH_1_Caf	Yes	A	B
4	711	0	3	1	Ser_GH_1_Caf	Yes	A	B
5	712	0	4	1	Ser_GH_1_Caf	Yes	A	B
6	713	0	6	1	Ser_GH_1_Caf	Yes	A	B
7	714	0	7	0	Ser_GH_1_Caf	Yes	A	B
8	715	0	7	0	Ser_GH_1_Caf	Yes	A	B
9	716	0	7	0	Ser_GH_1_Caf	Yes	A	B
10	717	0	7	0	Ser_GH_1_Caf	Yes	A	B
11	718	0	7	0	Ser_GH_1_Caf	Yes	A	B
12	719	0	7	0	Ser_GH_1_Caf	Yes	A	B
13	720	0	7	0	Ser_GH_1_Caf	Yes	A	B
14	721	0	7	0	Ser_GH_1_Caf	Yes	A	B
15	722	0	7	0	Ser_GH_1_Caf	Yes	A	B
16	723	0	7	0	Ser_GH_1_Caf	Yes	A	B
17	724	0	7	0	Ser_GH_1_Caf	Yes	A	B
1	725	0	2	1	Ser_GH_1_Caf	Yes	B	B
2	726	0	3	1	Ser_GH_1_Caf	Yes	B	B
3	727	0	4	1	Ser_GH_1_Caf	Yes	B	B
4	728	0	4	1	Ser_GH_1_Caf	Yes	B	B
5	729	0	4	1	Ser_GH_1_Caf	Yes	B	B
6	730	0	4	1	Ser_GH_1_Caf	Yes	B	B
7	731	0	7	1	Ser_GH_1_Caf	Yes	B	B
8	732	0	7	0	Ser_GH_1_Caf	Yes	B	B
9	733	0	7	0	Ser_GH_1_Caf	Yes	B	B
10	734	0	7	0	Ser_GH_1_Caf	Yes	B	B
11	735	0	7	0	Ser_GH_1_Caf	Yes	B	B
12	736	0	7	0	Ser_GH_1_Caf	Yes	B	B
13	737	0	7	0	Ser_GH_1_Caf	Yes	B	B
14	738	0	7	0	Ser_GH_1_Caf	Yes	B	B
15	739	0	7	0	Ser_GH_1_Caf	Yes	B	B
1	740	0	1	1	Ser_GH_1_Caf	Yes	C	B
2	741	0	4	1	Ser_GH_1_Caf	Yes	C	B
3	742	0	4	1	Ser_GH_1_Caf	Yes	C	B
4	743	0	4	1	Ser_GH_1_Caf	Yes	C	B
5	744	0	4	1	Ser_GH_1_Caf	Yes	C	B
6	745	0	4	1	Ser_GH_1_Caf	Yes	C	B
7	746	0	5	1	Ser_GH_1_Caf	Yes	C	B
8	747	0	5	1	Ser_GH_1_Caf	Yes	C	B
9	748	0	5	1	Ser_GH_1_Caf	Yes	C	B
10	749	0	5	1	Ser_GH_1_Caf	Yes	C	B
11	750	0	7	1	Ser_GH_1_Caf	Yes	C	B
12	751	0	7	1	Ser_GH_1_Caf	Yes	C	B
13	752	0	7	1	Ser_GH_1_Caf	Yes	C	B
14	753	0	7	0	Ser_GH_1_Caf	Yes	C	B
15	754	0	7	0	Ser_GH_1_Caf	Yes	C	B
16	755	0	7	0	Ser_GH_1_Caf	Yes	C	B
17	756	0	7	0	Ser_GH_1_Caf	Yes	C	B
18	757	0	7	0	Ser_GH_1_Caf	Yes	C	B
1	758	0	4	1	Ser_GH_1_Caf	Yes	D	B
2	759	0	5	1	Ser_GH_1_Caf	Yes	D	B
3	760	0	5	1	Ser_GH_1_Caf	Yes	D	B
4	761	0	7	1	Ser_GH_1_Caf	Yes	D	B
5	762	0	7	0	Ser_GH_1_Caf	Yes	D	B
6	763	0	7	0	Ser_GH_1_Caf	Yes	D	B
7	764	0	7	0	Ser_GH_1_Caf	Yes	D	B
8	765	0	7	0	Ser_GH_1_Caf	Yes	D	B
9	766	0	7	0	Ser_GH_1_Caf	Yes	D	B

## Sheet: Stats - 1st trial
Statistical analysis for the first trial
Caffeine treatment - First trial							Serratia challenge - First trial
model_coxme = coxme(S1 ~ Treatment + (1 | Cup/Bee), data = tabA)							model_coxme = coxme(S1 ~ Treatment + (1 | Cup/Bee), data = tabA)
Cox mixed-effects model fit by maximum likelihood							Cox mixed-effects model fit by maximum likelihood
events, n = 21, 348							events, n = 78, 279
Iterations= 5 24							Iterations= 7 38
NULL Integrated Fitted							NULL Integrated Fitted
Log-likelihood -122.2806 -120.1002 -113.8384							Log-likelihood -427.3076 -410.0967 -396.6325
Chisq df p AIC BIC							Chisq df p AIC BIC
Integrated loglik 4.36 4.00 0.359380 -3.64 -7.82							Integrated loglik 34.42 7.00 1.4359e-05 20.42 3.92
Penalized loglik 16.88 7.41 0.022889 2.07 -5.67							Penalized loglik 61.35 17.95 1.1980e-06 25.44 -16.87
Model: S1 ~ Treatment + (1 | Cup/Bee)							Model: S1 ~ Treatment + (1 | Cup/Bee)
Fixed coefficients							Fixed coefficients
coef exp(coef) se(coef) z p							coef exp(coef) se(coef) z p
TreatmentTreatment_0_1_Caffeine -0.07585179 0.9269536 0.5210602 -0.15 0.88							TreatmentGH_Caffeine0.1 0.00724248 1.0072688 0.4941584 0.01 0.99000
TreatmentTreatment_1_Caffeine -0.23921365 0.7872467 0.5434286 -0.44 0.66							TreatmentGH_Caffeine1 -0.81328396 0.4433996 0.6073185 -1.34 0.18000
							TreatmentSerratia 1.36632155 3.9209013 0.3999501 3.42 0.00063
Random effects							TreatmentSerratiaCaffeine0.1 1.09303545 2.9833161 0.4118748 2.65 0.00800
Group Variable Std Dev Variance							TreatmentSerratiaCaffeine1 0.45109271 1.5700268 0.4499811 1.00 0.32000
Cup/Bee (Intercept) 0.3991402 0.1593129
Cup (Intercept) 0.7867862 0.6190325							Random effects
							Group Variable Std Dev Variance
Anova(model_coxme)							Cup/Bee (Intercept) 0.41979029 0.17622389
Analysis of Deviance Table (Type II tests)							Cup (Intercept) 0.11165505 0.01246685
Response: S1							Anova(model_coxme)
Df Chisq Pr(>Chisq)							Analysis of Deviance Table (Type II tests)
Treatment 2 0.1971 0.9062
							Response: S1
pairs(emmeans(model_coxme, ~ Treatment))							Df Chisq Pr(>Chisq)
contrast estimate SE df z.ratio p.value							Treatment 5 30.248 1.318e-05 ***
Control - Treatment_0_1_Caffeine 0.0759 0.521 Inf 0.146 0.9884
Control - Treatment_1_Caffeine 0.2392 0.543 Inf 0.440 0.8987							pairs(emmeans(model_coxme, ~ Treatment))
Treatment_0_1_Caffeine - Treatment_1_Caffeine 0.1634 0.560 Inf 0.292 0.9541							contrast estimate SE df z.ratio p.value
							Control - GH_Caffeine0.1 -0.00724 0.494 Inf -0.015 1.0000
Results are given on the log (not the response) scale.							Control - GH_Caffeine1 0.81328 0.607 Inf 1.339 0.7631
P value adjustment: tukey method for comparing a family of 3 estimates							Control - Serratia -1.36632 0.400 Inf -3.416 0.0083
							Control - SerratiaCaffeine0.1 -1.09304 0.412 Inf -2.654 0.0848
							Control - SerratiaCaffeine1 -0.45109 0.450 Inf -1.002 0.9173
							GH_Caffeine0.1 - GH_Caffeine1 0.82053 0.619 Inf 1.326 0.7709
							GH_Caffeine0.1 - Serratia -1.35908 0.418 Inf -3.255 0.0144
							GH_Caffeine0.1 - SerratiaCaffeine0.1 -1.08579 0.429 Inf -2.531 0.1151
							GH_Caffeine0.1 - SerratiaCaffeine1 -0.44385 0.466 Inf -0.953 0.9324
							GH_Caffeine1 - Serratia -2.17961 0.547 Inf -3.985 0.0010
							GH_Caffeine1 - SerratiaCaffeine0.1 -1.90632 0.556 Inf -3.431 0.0079
							GH_Caffeine1 - SerratiaCaffeine1 -1.26438 0.584 Inf -2.163 0.2551
							Serratia - SerratiaCaffeine0.1 0.27329 0.314 Inf 0.870 0.9538
							Serratia - SerratiaCaffeine1 0.91523 0.364 Inf 2.517 0.1191
							SerratiaCaffeine0.1 - SerratiaCaffeine1 0.64194 0.377 Inf 1.703 0.5297
							Results are given on the log (not the response) scale.
							P value adjustment: tukey method for comparing a family of 6 estimates

## Sheet: Stats - MD
Statistical analysis for microbiota-deprived bees (second and third trials analyzed together)
Caffeine treatment						Serratia challenge
model_coxme = coxme(S ~ Treatment + (1 | Colony/Cup), data = tab1)						model_coxme_MD = coxme(S ~ Treatment + (1 | Colony/Cup/Bee), data = tab2)
Cox mixed-effects model fit by maximum likelihood						Cox mixed-effects model fit by maximum likelihood
Data: tab1						Data: tab2
events, n = 89, 919						events, n = 410, 747
Iterations= 7 31						Iterations= 12 63
NULL Integrated Fitted						NULL Integrated Fitted
Log-likelihood -602.8675 -597.0456 -590.9966						Log-likelihood -2570.413 -2487.475 -2482.108
Chisq df p AIC BIC						Chisq df p AIC BIC
Integrated loglik 11.64 4.00 0.0202050 3.64 -6.31						Integrated loglik 165.88 8.00 0 149.88 117.75
Penalized loglik 23.74 7.01 0.0012735 9.72 -7.72						Penalized loglik 176.61 8.81 0 158.98 123.58
Model: S ~ Treatment + (1 | Colony/Cup)						Model: S ~ Treatment + (1 | Colony/Cup/Bee)
Fixed coefficients						Fixed coefficients
coef exp(coef) se(coef) z p						coef exp(coef) se(coef) z p
TreatmentTreat_0_1_Caffeine 0.01879117 1.018969 0.2887174 0.07 0.950						TreatmentMD_01_Caf 0.05016911 1.051449 0.2344911 0.21 8.3e-01
TreatmentTreat_1_Caffeine 0.60239541 1.826489 0.2570744 2.34 0.019						TreatmentMD_1_Caf 0.50032826 1.649263 0.2152947 2.32 2.0e-02
						TreatmentSer_MD_01_Caf 1.43765098 4.210793 0.1936156 7.43 1.1e-13
Random effects						TreatmentSer_MD_1_Caf 1.55149525 4.718520 0.1951176 7.95 1.9e-15
Group Variable Std Dev Variance						TreatmentSer_MD_Control 1.37251296 3.945253 0.1966907 6.98 3.0e-12
Colony/Cup (Intercept) 0.31457264 0.09895595
Colony (Intercept) 0.28182670 0.07942629						Random effects
> Anova(model_coxme)						Group Variable Std Dev Variance
Analysis of Deviance Table (Type II tests)						Colony/Cup/Bee (Intercept) 1.772295e-02 3.141029e-04
						Colony/Cup (Intercept) 2.093016e-01 4.380717e-02
Response: S						Colony (Intercept) 9.139183e-03 8.352467e-05
Df Chisq Pr(>Chisq)
Treatment 2 7.7751 0.0205 *						Anova(model_coxme_MD)
---						Analysis of Deviance Table (Type II tests)
Signif. codes: 0 ‘***’ 0.001 ‘**’ 0.01 ‘*’ 0.05 ‘.’ 0.1 ‘ ’ 1
> pairs(emmeans(model_coxme, ~ Treatment))						Response: S
contrast	estimate	SE	z.ratio	p.value		Df Chisq Pr(>Chisq)
Control - Treat_0_1_Caffeine	-0.0188	0.289	-0.065	0.9977		Treatment 5 136.9 < 2.2e-16 ***
Control - Treat_1_Caffeine	-0.6024	0.257	-2.343	0.0501
Treat_0_1_Caffeine - Treat_1_Caffeine	-0.5836	0.257	-2.27	0.0601		pairs(emmeans(model_coxme_MD, ~ Treatment))
						contrast	estimate	SE	z.ratio	p.value
Results are given on the log (not the response) scale.						Control - MD_01_Caf	-0.0502	0.234	-0.214	0.9999
P value adjustment: tukey method for comparing a family of 3 estimates						Control - MD_1_Caf	-0.5003	0.215	-2.324	0.1843
						Control - Ser_MD_Control	-1.3725	0.197	-6.978	<.0001
						Control - Ser_MD_01_Caf	-1.4377	0.194	-7.425	<.0001
						Control - Ser_MD_1_Caf	-1.5515	0.195	-7.952	<.0001
						MD_01_Caf - MD_1_Caf	-0.4502	0.218	-2.069	0.3035
						MD_01_Caf - Ser_MD_Control	-1.3223	0.199	-6.632	<.0001
						MD_01_Caf - Ser_MD_01_Caf	-1.3875	0.195	-7.097	<.0001
						MD_01_Caf - Ser_MD_1_Caf	-1.5013	0.197	-7.631	<.0001
						MD_1_Caf - Ser_MD_Control	-0.8722	0.175	-4.971	<.0001
						MD_1_Caf - Ser_MD_01_Caf	-0.9373	0.172	-5.456	<.0001
						MD_1_Caf - Ser_MD_1_Caf	-1.0512	0.174	-6.056	<.0001
						Ser_MD_01_Caf - Ser_MD_Control	0.0651	0.147	0.442	0.9979
						Ser_MD_1_Caf - Ser_MD_Control	0.179	0.149	1.203	0.8357
						Ser_MD_01_Caf - Ser_MD_1_Caf	-0.1138	0.143	-0.796	0.9683
						Results are given on the log (not the response) scale.
						P value adjustment: tukey method for comparing a family of 6 estimates

[truncated: 1 more sheets: Stats - MC]
